# Supplementary material for: Large-scale extraction of gene interactions from full-text literature using DeepDive
Source: Bioinformatics. 2015 Sep 3;32(1):106–13. doi: 10.1093/bioinformatics/btv476 (PMC4681986; doi:10.1093/bioinformatics/btv476)
Supplement: Supplementary Data [file supp_btv476_suppl_data.zip]

Archive with 5 entries (5 files):
- Supplementary_Data_GeneGene_Extractions.xlsx
- Supplementary_Data_GeneGene_Extractions_Database.txt
- Supplementary_Data_Top_Features.csv
- Supplementary_File_Descriptions_rev.pdf
- Supplementary_Tables_Figures_rev.pdf
