# Supplementary material for: Large-scale extraction of gene interactions from full-text literature using DeepDive
Source: Bioinformatics. 2015 Sep 3;32(1):106–13. doi: 10.1093/bioinformatics/btv476 (PMC4681986; doi:10.1093/bioinformatics/btv476)
Supplement: Supplementary Data [file supp_btv476_suppl_data.zip › Supplementary_Data_GeneGene_Extractions.xlsx]

## Sheet: Supplementary_Data_GeneGene_Ext
journal	article_id	pubmed_id	sentence_id	mention1_offset	mention2_offset	mention1	mention2	geneids1	geneids2	probability
PLOS Biology	journal.pbio.0020006	14737186	789	19	30	DOCK2	ELMO1	1794	9844	0.959
PLOS Biology	journal.pbio.0020006	14737186	83	0	2	DOCK2	ELMO1	1794	9844	0.908
PLOS Biology	journal.pbio.0020095	15024404	479	11	14	CBP	beta-catenin	55824;1387	1499	0.919
PLOS Biology	journal.pbio.0020220	NULL	307	8	10	ATM	TRF2	472	7014;9519	0.904
PLOS Biology	journal.pbio.0020220	NULL	309	13	15	ATM	TRF2	472	7014;9519	0.901
PLOS Biology	journal.pbio.0020220	NULL	310	3	8	ATM	TRF2	472	7014;9519	0.954
PLOS Biology	journal.pbio.0020220	NULL	310	8	15	TRF2	ATM	7014;9519	472	0.944
PLOS Biology	journal.pbio.0020220	NULL	311	4	8	TRF2	ATM	7014;9519	472	0.988
PLOS Biology	journal.pbio.0020220	NULL	313	5	19	TRF2	ATM	7014;9519	472	0.975
PLOS Biology	journal.pbio.0020220	NULL	317	23	26	TRF2	ATM	7014;9519	472	0.993
PLOS Biology	journal.pbio.0020240	15314656	14	29	32	TRF2	ATM	7014;9519	472	0.927
PLOS Biology	journal.pbio.0020240	15314656	225	5	26	ATM	TRF2	472	7014;9519	0.918
PLOS Biology	journal.pbio.0020240	15314656	227	3	12	ATM	TRF2	472	7014;9519	0.962
PLOS Biology	journal.pbio.0020240	15314656	2	3	6	TRF2	ATM	7014;9519	472	0.971
PLOS Biology	journal.pbio.0020240	15314656	231	0	6	TRF1	ATM	7013	472	0.946
PLOS Biology	journal.pbio.0020240	15314656	278	0	4	TRF2	ATM	7014;9519	472	0.903
PLOS Biology	journal.pbio.0020240	15314656	309	6	8	TRF2	ATM	7014;9519	472	0.936
PLOS Biology	journal.pbio.0020240	15314656	310	0	2	TRF2	ATM	7014;9519	472	0.933
PLOS Biology	journal.pbio.0020240	15314656	315	14	18	TRF2	ATM	7014;9519	472	0.907
PLOS Biology	journal.pbio.0020240	15314656	341	1	4	TRF2	ATM	7014;9519	472	0.943
PLOS Biology	journal.pbio.0020240	15314656	343	3	10	ATM	TRF2	472	7014;9519	0.913
PLOS Biology	journal.pbio.0020240	15314656	360	0	14	ATM	TRF2	472	7014;9519	0.944
PLOS Biology	journal.pbio.0020242	15314658	90	14	24	p19Arf	p53	1029	7157	0.953
PLOS Biology	journal.pbio.0020249	NULL	308	8	10	ATM	TRF2	472	7014;9519	0.909
PLOS Biology	journal.pbio.0020249	NULL	310	13	15	ATM	TRF2	472	7014;9519	0.949
PLOS Biology	journal.pbio.0020249	NULL	311	3	8	ATM	TRF2	472	7014;9519	0.979
PLOS Biology	journal.pbio.0020249	NULL	311	8	15	TRF2	ATM	7014;9519	472	0.9
PLOS Biology	journal.pbio.0020249	NULL	312	4	8	TRF2	ATM	7014;9519	472	0.995
PLOS Biology	journal.pbio.0020249	NULL	314	5	19	TRF2	ATM	7014;9519	472	0.983
PLOS Biology	journal.pbio.0020249	NULL	318	23	26	TRF2	ATM	7014;9519	472	0.987
PLOS Biology	journal.pbio.0020250	NULL	311	3	8	ATM	TRF2	472	7014;9519	0.949
PLOS Biology	journal.pbio.0020250	NULL	311	8	15	TRF2	ATM	7014;9519	472	0.923
PLOS Biology	journal.pbio.0020250	NULL	312	4	16	TRF2	ATM	7014;9519	472	0.907
PLOS Biology	journal.pbio.0020250	NULL	312	4	8	TRF2	ATM	7014;9519	472	0.964
PLOS Biology	journal.pbio.0020250	NULL	314	5	19	TRF2	ATM	7014;9519	472	0.941
PLOS Biology	journal.pbio.0020250	NULL	315	4	6	ATM	TRF2	472	7014;9519	0.93
PLOS Biology	journal.pbio.0020250	NULL	317	3	28	TRF2	ATM	7014;9519	472	0.904
PLOS Biology	journal.pbio.0020250	NULL	318	23	26	TRF2	ATM	7014;9519	472	0.984
PLOS Biology	journal.pbio.0020253	NULL	307	8	10	ATM	TRF2	472	7014;9519	0.93
PLOS Biology	journal.pbio.0020253	NULL	309	8	15	ATM	TRF2	472	7014;9519	0.905
PLOS Biology	journal.pbio.0020253	NULL	310	3	8	ATM	TRF2	472	7014;9519	0.968
PLOS Biology	journal.pbio.0020253	NULL	310	8	15	TRF2	ATM	7014;9519	472	0.936
PLOS Biology	journal.pbio.0020253	NULL	311	4	8	TRF2	ATM	7014;9519	472	0.979
PLOS Biology	journal.pbio.0020253	NULL	313	5	19	TRF2	ATM	7014;9519	472	0.976
PLOS Biology	journal.pbio.0020253	NULL	317	23	26	TRF2	ATM	7014;9519	472	0.996
PLOS Biology	journal.pbio.0020254	NULL	310	3	8	ATM	TRF2	472	7014;9519	0.939
PLOS Biology	journal.pbio.0020254	NULL	310	8	15	TRF2	ATM	7014;9519	472	0.921
PLOS Biology	journal.pbio.0020254	NULL	311	4	8	TRF2	ATM	7014;9519	472	0.965
PLOS Biology	journal.pbio.0020254	NULL	313	5	19	TRF2	ATM	7014;9519	472	0.984
PLOS Biology	journal.pbio.0020254	NULL	316	3	28	TRF2	ATM	7014;9519	472	0.901
PLOS Biology	journal.pbio.0020254	NULL	317	23	26	TRF2	ATM	7014;9519	472	0.989
PLOS Biology	journal.pbio.0020255	NULL	307	8	10	ATM	TRF2	472	7014;9519	0.933
PLOS Biology	journal.pbio.0020255	NULL	310	3	8	ATM	TRF2	472	7014;9519	0.949
PLOS Biology	journal.pbio.0020255	NULL	310	8	15	TRF2	ATM	7014;9519	472	0.953
PLOS Biology	journal.pbio.0020255	NULL	311	4	8	TRF2	ATM	7014;9519	472	0.968
PLOS Biology	journal.pbio.0020255	NULL	313	5	19	TRF2	ATM	7014;9519	472	0.974
PLOS Biology	journal.pbio.0020255	NULL	317	23	26	TRF2	ATM	7014;9519	472	0.976
PLOS Biology	journal.pbio.0020266	NULL	307	8	10	ATM	TRF2	472	7014;9519	0.905
PLOS Biology	journal.pbio.0020266	NULL	310	3	8	ATM	TRF2	472	7014;9519	0.95
PLOS Biology	journal.pbio.0020266	NULL	310	8	15	TRF2	ATM	7014;9519	472	0.936
PLOS Biology	journal.pbio.0020266	NULL	311	4	8	TRF2	ATM	7014;9519	472	0.991
PLOS Biology	journal.pbio.0020266	NULL	313	5	19	TRF2	ATM	7014;9519	472	0.955
PLOS Biology	journal.pbio.0020266	NULL	316	3	28	TRF2	ATM	7014;9519	472	0.916
PLOS Biology	journal.pbio.0020266	NULL	317	23	26	TRF2	ATM	7014;9519	472	0.974
PLOS Biology	journal.pbio.0020269	NULL	307	8	10	ATM	TRF2	472	7014;9519	0.92
PLOS Biology	journal.pbio.0020269	NULL	310	3	8	ATM	TRF2	472	7014;9519	0.945
PLOS Biology	journal.pbio.0020269	NULL	310	8	15	TRF2	ATM	7014;9519	472	0.949
PLOS Biology	journal.pbio.0020269	NULL	311	4	8	TRF2	ATM	7014;9519	472	0.988
PLOS Biology	journal.pbio.0020269	NULL	313	5	19	TRF2	ATM	7014;9519	472	0.965
PLOS Biology	journal.pbio.0020269	NULL	314	4	6	ATM	TRF2	472	7014;9519	0.903
PLOS Biology	journal.pbio.0020269	NULL	316	3	28	TRF2	ATM	7014;9519	472	0.944
PLOS Biology	journal.pbio.0020269	NULL	317	23	26	TRF2	ATM	7014;9519	472	0.949
PLOS Biology	journal.pbio.0020270	NULL	307	8	10	ATM	TRF2	472	7014;9519	0.921
PLOS Biology	journal.pbio.0020270	NULL	310	3	8	ATM	TRF2	472	7014;9519	0.942
PLOS Biology	journal.pbio.0020270	NULL	310	8	15	TRF2	ATM	7014;9519	472	0.928
PLOS Biology	journal.pbio.0020270	NULL	311	4	8	TRF2	ATM	7014;9519	472	0.975
PLOS Biology	journal.pbio.0020270	NULL	313	5	19	TRF2	ATM	7014;9519	472	0.943
PLOS Biology	journal.pbio.0020270	NULL	316	3	28	TRF2	ATM	7014;9519	472	0.928
PLOS Biology	journal.pbio.0020270	NULL	317	23	26	TRF2	ATM	7014;9519	472	0.987
PLOS Biology	journal.pbio.0020278	NULL	307	8	10	ATM	TRF2	472	7014;9519	0.905
PLOS Biology	journal.pbio.0020278	NULL	310	3	8	ATM	TRF2	472	7014;9519	0.936
PLOS Biology	journal.pbio.0020278	NULL	310	8	15	TRF2	ATM	7014;9519	472	0.953
PLOS Biology	journal.pbio.0020278	NULL	311	4	8	TRF2	ATM	7014;9519	472	0.985
PLOS Biology	journal.pbio.0020278	NULL	313	5	19	TRF2	ATM	7014;9519	472	0.93
PLOS Biology	journal.pbio.0020278	NULL	314	4	6	ATM	TRF2	472	7014;9519	0.939
PLOS Biology	journal.pbio.0020278	NULL	316	3	28	TRF2	ATM	7014;9519	472	0.97
PLOS Biology	journal.pbio.0020278	NULL	317	23	26	TRF2	ATM	7014;9519	472	0.983
PLOS Biology	journal.pbio.0020281	NULL	307	8	10	ATM	TRF2	472	7014;9519	0.917
PLOS Biology	journal.pbio.0020281	NULL	309	8	15	ATM	TRF2	472	7014;9519	0.91
PLOS Biology	journal.pbio.0020281	NULL	310	3	8	ATM	TRF2	472	7014;9519	0.962
PLOS Biology	journal.pbio.0020281	NULL	310	8	15	TRF2	ATM	7014;9519	472	0.915
PLOS Biology	journal.pbio.0020281	NULL	311	4	16	TRF2	ATM	7014;9519	472	0.91
PLOS Biology	journal.pbio.0020281	NULL	311	4	8	TRF2	ATM	7014;9519	472	0.904
PLOS Biology	journal.pbio.0020281	NULL	313	5	19	TRF2	ATM	7014;9519	472	0.967
PLOS Biology	journal.pbio.0020281	NULL	316	3	28	TRF2	ATM	7014;9519	472	0.941
PLOS Biology	journal.pbio.0020281	NULL	317	23	26	TRF2	ATM	7014;9519	472	0.976
PLOS Biology	journal.pbio.0020282	NULL	307	8	10	ATM	TRF2	472	7014;9519	0.933
PLOS Biology	journal.pbio.0020282	NULL	310	3	8	ATM	TRF2	472	7014;9519	0.946
PLOS Biology	journal.pbio.0020282	NULL	310	8	15	TRF2	ATM	7014;9519	472	0.943
PLOS Biology	journal.pbio.0020282	NULL	311	4	16	TRF2	ATM	7014;9519	472	0.929
PLOS Biology	journal.pbio.0020282	NULL	311	4	8	TRF2	ATM	7014;9519	472	0.956
PLOS Biology	journal.pbio.0020282	NULL	313	5	19	TRF2	ATM	7014;9519	472	0.992
PLOS Biology	journal.pbio.0020282	NULL	317	23	26	TRF2	ATM	7014;9519	472	0.98
PLOS Biology	journal.pbio.0020283	NULL	310	8	15	ATM	TRF2	472	7014;9519	0.904
PLOS Biology	journal.pbio.0020283	NULL	311	3	8	ATM	TRF2	472	7014;9519	0.951
PLOS Biology	journal.pbio.0020283	NULL	311	8	15	TRF2	ATM	7014;9519	472	0.966
PLOS Biology	journal.pbio.0020283	NULL	312	4	8	TRF2	ATM	7014;9519	472	0.979
PLOS Biology	journal.pbio.0020283	NULL	314	5	19	TRF2	ATM	7014;9519	472	0.93
PLOS Biology	journal.pbio.0020283	NULL	315	4	6	ATM	TRF2	472	7014;9519	0.942
PLOS Biology	journal.pbio.0020283	NULL	317	3	28	TRF2	ATM	7014;9519	472	0.966
PLOS Biology	journal.pbio.0020283	NULL	318	23	26	TRF2	ATM	7014;9519	472	0.981
PLOS Biology	journal.pbio.0020284	NULL	309	13	15	ATM	TRF2	472	7014;9519	0.901
PLOS Biology	journal.pbio.0020284	NULL	310	3	8	ATM	TRF2	472	7014;9519	0.959
PLOS Biology	journal.pbio.0020284	NULL	310	8	15	TRF2	ATM	7014;9519	472	0.936
PLOS Biology	journal.pbio.0020284	NULL	311	4	8	TRF2	ATM	7014;9519	472	0.963
PLOS Biology	journal.pbio.0020284	NULL	313	5	19	TRF2	ATM	7014;9519	472	0.975
PLOS Biology	journal.pbio.0020284	NULL	316	3	28	TRF2	ATM	7014;9519	472	0.918
PLOS Biology	journal.pbio.0020284	NULL	317	23	26	TRF2	ATM	7014;9519	472	0.993
PLOS Biology	journal.pbio.0020287	NULL	309	13	15	ATM	TRF2	472	7014;9519	0.933
PLOS Biology	journal.pbio.0020287	NULL	310	3	8	ATM	TRF2	472	7014;9519	0.979
PLOS Biology	journal.pbio.0020287	NULL	310	8	15	TRF2	ATM	7014;9519	472	0.932
PLOS Biology	journal.pbio.0020287	NULL	311	4	8	TRF2	ATM	7014;9519	472	0.965
PLOS Biology	journal.pbio.0020287	NULL	313	5	19	TRF2	ATM	7014;9519	472	0.937
PLOS Biology	journal.pbio.0020287	NULL	316	3	28	TRF2	ATM	7014;9519	472	0.965
PLOS Biology	journal.pbio.0020287	NULL	317	23	26	TRF2	ATM	7014;9519	472	0.996
PLOS Biology	journal.pbio.0020332	15455033	441	8	15	p53	MYC	7157	4609	0.909
PLOS Biology	journal.pbio.0020332	15455033	449	8	15	p53	MYC	7157	4609	0.953
PLOS Biology	journal.pbio.0020332	15455033	518	0	16	MYC	p53	4609	7157	0.93
PLOS Biology	journal.pbio.0020332	15455033	529	6	19	MYC	p53	4609	7157	0.951
PLOS Biology	journal.pbio.0020332	15455033	532	8	16	p53	MYC	7157	4609	0.951
PLOS Biology	journal.pbio.0020363	15502875	1074	20	25	p29ING4	p53	51147	7157	0.915
PLOS Biology	journal.pbio.0020363	15502875	1074	22	25	p28ING5	p53	84289	7157	0.941
PLOS Biology	journal.pbio.0020363	15502875	1074	22	27	p28ING5	p300	84289	2033	0.92
PLOS Biology	journal.pbio.0020363	15502875	339	0	2	FMRP	PSD95	2332	1742	0.939
PLOS Biology	journal.pbio.0030002	15630474	610	25	29	IRF4	NFATC2	3662	4773	0.903
PLOS Biology	journal.pbio.0030005	15630477	281	5	15	eIF-1A	SARS	1964	6301;54938	0.945
PLOS Biology	journal.pbio.0030076	15719065	183	10	21	HEXIM1	7SK	10614	125050	0.904
PLOS Biology	journal.pbio.0030076	15719065	183	6	21	HEXIM1	7SK	10614	125050	0.963
PLOS Biology	journal.pbio.0030159	15836427	782	16	25	SAP-1	c-fos	5794	2353	0.93
PLOS Biology	journal.pbio.0030235	15918769	776	0	3	PACT	PKR	8575;5930	5610	0.982
PLOS Biology	journal.pbio.0040009	16366734	245	10	17	HLA-G	KIR2DL4	3135	3805	0.906
PLOS Biology	journal.pbio.0040009	16366734	248	5	7	KIR2DL4	HLA-G	3805	3135	0.906
PLOS Biology	journal.pbio.0040009	16366734	271	2	6	HLA-C	KIR2DL2	3107	3803	0.923
PLOS Biology	journal.pbio.0040009	16366734	699	3	32	KIR2DL4	HLA-G	3805	3135	0.98
PLOS Biology	journal.pbio.0040009	16366734	706	23	25	KIR2DL4	HLA-G	3805	3135	0.921
PLOS Biology	journal.pbio.0040009	16366734	708	31	33	HLA-G	KIR2DL4	3135	3805	0.951
PLOS Biology	journal.pbio.0040009	16366734	794	5	9	KIR2DL4	HLA-G	3805	3135	0.944
PLOS Biology	journal.pbio.0040027	16402859	176	12	19	p53	MDM2	7157	4193	0.968
PLOS Biology	journal.pbio.0040027	16402859	238	6	28	MDM2	p53	4193	7157	0.979
PLOS Biology	journal.pbio.0040027	16402859	314	15	38	p53	MDM2	7157	4193	0.94
PLOS Biology	journal.pbio.0040027	16402859	314	32	38	p53	MDM2	7157	4193	0.946
PLOS Biology	journal.pbio.0040027	16402859	421	14	27	MDM2	p53	4193	7157	0.97
PLOS Biology	journal.pbio.0040027	16402859	443	14	16	p53	MDM2	7157	4193	0.936
PLOS Biology	journal.pbio.0040027	16402859	454	11	29	MDM2	p53	4193	7157	0.929
PLOS Biology	journal.pbio.0040027	16402859	454	9	11	p53	MDM2	7157	4193	0.928
PLOS Biology	journal.pbio.0040027	16402859	464	5	19	p53	MDM2	7157	4193	0.945
PLOS Biology	journal.pbio.0040027	16402859	485	6	8	MDM2	p53	4193	7157	0.927
PLOS Biology	journal.pbio.0040027	16402859	507	3	24	MDM2	p53	4193	7157	0.921
PLOS Biology	journal.pbio.0040027	16402859	621	23	28	MDM2	p53	4193	7157	0.98
PLOS Biology	journal.pbio.0040027	16402859	631	14	17	MDM2	p53	4193	7157	0.989
PLOS Biology	journal.pbio.0040027	16402859	63	32	42	MDM2	p53	4193	7157	0.918
PLOS Biology	journal.pbio.0040027	16402859	66	9	11	p53	MDM2	7157	4193	0.918
PLOS Biology	journal.pbio.0040027	16402859	672	21	29	TANK	TRAF3	10010	7187	0.942
PLOS Biology	journal.pbio.0040027	16402859	72	15	17	p53	MDM2	7157	4193	0.944
PLOS Biology	journal.pbio.0040027	16402859	7	25	27	p53	MDM2	7157	4193	0.982
PLOS Biology	journal.pbio.0040027	16402859	7	27	38	MDM2	p53	4193	7157	0.96
PLOS Biology	journal.pbio.0040027	16402859	73	4	6	p53	MDM2	7157	4193	0.975
PLOS Biology	journal.pbio.0040027	16402859	75	9	12	p53	MDM2	7157	4193	0.955
PLOS Biology	journal.pbio.0040027	16402859	76	11	13	p53	MDM2	7157	4193	0.969
PLOS Biology	journal.pbio.0040034	20076525	361	28	30	p53	MDM2	7157	4193	0.919
PLOS Biology	journal.pbio.0040034	20076525	383	16	23	p53	MDM2	7157	4193	0.905
PLOS Biology	journal.pbio.0040034	20076525	399	6	17	p53	MDM2	7157	4193	0.964
PLOS Biology	journal.pbio.0040040	20076526	366	0	18	MDM2	p53	4193	7157	0.9
PLOS Biology	journal.pbio.0040040	20076526	380	8	13	p53	MDM2	7157	4193	0.942
PLOS Biology	journal.pbio.0040040	20076526	398	1	25	MDM2	p53	4193	7157	0.927
PLOS Biology	journal.pbio.0040040	20076526	398	6	17	p53	MDM2	7157	4193	0.919
PLOS Biology	journal.pbio.0040040	20076526	399	26	28	p53	MDM2	7157	4193	0.982
PLOS Biology	journal.pbio.0040041	20076527	383	2	16	MDM2	p53	4193	7157	0.932
PLOS Biology	journal.pbio.0040041	20076527	400	26	28	p53	MDM2	7157	4193	0.948
PLOS Biology	journal.pbio.0040042	20076528	381	8	13	p53	MDM2	7157	4193	0.926
PLOS Biology	journal.pbio.0040042	20076528	387	6	8	p53	MDM2	7157	4193	0.904
PLOS Biology	journal.pbio.0040042	20076528	399	1	6	MDM2	p53	4193	7157	0.907
PLOS Biology	journal.pbio.0040042	20076528	400	26	28	p53	MDM2	7157	4193	0.98
PLOS Biology	journal.pbio.0040043	20076529	382	8	13	p53	MDM2	7157	4193	0.9
PLOS Biology	journal.pbio.0040043	20076529	383	2	4	p53	MDM2	7157	4193	0.946
PLOS Biology	journal.pbio.0040043	20076529	384	16	23	p53	MDM2	7157	4193	0.91
PLOS Biology	journal.pbio.0040043	20076529	400	17	25	MDM2	p53	4193	7157	0.912
PLOS Biology	journal.pbio.0040043	20076529	400	6	17	p53	MDM2	7157	4193	0.908
PLOS Biology	journal.pbio.0040043	20076529	401	26	28	p53	MDM2	7157	4193	0.956
PLOS Biology	journal.pbio.0040044	20076530	381	8	13	p53	MDM2	7157	4193	0.936
PLOS Biology	journal.pbio.0040044	20076530	383	2	16	MDM2	p53	4193	7157	0.924
PLOS Biology	journal.pbio.0040044	20076530	400	26	28	p53	MDM2	7157	4193	0.912
PLOS Biology	journal.pbio.0040048	20076531	367	0	18	MDM2	p53	4193	7157	0.901
PLOS Biology	journal.pbio.0040048	20076531	399	17	25	MDM2	p53	4193	7157	0.974
PLOS Biology	journal.pbio.0040048	20076531	400	26	28	p53	MDM2	7157	4193	0.961
PLOS Biology	journal.pbio.0040053	20076532	367	0	18	MDM2	p53	4193	7157	0.911
PLOS Biology	journal.pbio.0040053	20076532	399	1	6	MDM2	p53	4193	7157	0.933
PLOS Biology	journal.pbio.0040057	20076533	385	2	4	p53	MDM2	7157	4193	0.906
PLOS Biology	journal.pbio.0040057	20076533	390	6	8	p53	MDM2	7157	4193	0.909
PLOS Biology	journal.pbio.0040057	20076533	403	26	28	p53	MDM2	7157	4193	0.956
PLOS Biology	journal.pbio.0040058	20076534	400	26	28	p53	MDM2	7157	4193	0.922
PLOS Biology	journal.pbio.0040059	20076535	382	2	4	p53	MDM2	7157	4193	0.902
PLOS Biology	journal.pbio.0040059	20076535	383	16	23	p53	MDM2	7157	4193	0.955
PLOS Biology	journal.pbio.0040059	20076535	399	17	25	MDM2	p53	4193	7157	0.955
PLOS Biology	journal.pbio.0040059	20076535	400	26	28	p53	MDM2	7157	4193	0.923
PLOS Biology	journal.pbio.0040067	16494529	809	24	28	NRL	CRX	4901	1406	0.929
PLOS Biology	journal.pbio.0040142	16623599	216	2	5	DAP12	KIR	7305	2669	0.931
PLOS Biology	journal.pbio.0040142	16623599	36	18	44	ZAP-70	p85	7535	5296;5295;54776;23368	0.936
PLOS Biology	journal.pbio.0040142	16623599	36	28	44	DAP12	p85	7305	5296;5295;54776;23368	0.946
PLOS Biology	journal.pbio.0040142	16623599	520	4	18	KIR	DAP12	2669	7305	0.913
PLOS Biology	journal.pbio.0040142	16623599	641	12	19	KIR	DAP12	2669	7305	0.917
PLOS Biology	journal.pbio.0040142	16623599	82	6	15	KIR	DAP12	2669	7305	0.961
PLOS Biology	journal.pbio.0040142	16623599	86	0	23	DAP12	KIR	7305	2669	0.904
PLOS Biology	journal.pbio.0040147	16640457	355	15	27	Prp40	CTD	55660	1283	0.9
PLOS Biology	journal.pbio.0040147	16640457	355	15	32	Prp40	CTD	55660	1283	0.905
PLOS Biology	journal.pbio.0040210	16756390	1041	20	34	TRBP	Dicer	23054;6896	23405	0.929
PLOS Biology	journal.pbio.0040210	16756390	1041	26	34	PKR	Dicer	5610	23405	0.907
PLOS Biology	journal.pbio.0040261	16895441	450	3	8	tomosyn	SNAP-25	134957	6616	0.932
PLOS Biology	journal.pbio.0040267	16869714	164	17	20	Rpn3	Rpn5	5709	5718	0.947
PLOS Biology	journal.pbio.0040267	16869714	195	5	7	Rpn3	Rpn5	5709	5718	0.989
PLOS Biology	journal.pbio.0040267	16869714	325	7	10	Rpn3	Rpn5	5709	5718	0.975
PLOS Biology	journal.pbio.0040267	16869714	326	0	6	Rpn11	Rpn5	10213	5718	0.906
PLOS Biology	journal.pbio.0040267	16869714	400	16	18	Rpn3	Rpn5	5709	5718	0.95
PLOS Biology	journal.pbio.0040267	16869714	67	10	13	Rpn5	Rpn3	5718	5709	0.992
PLOS Biology	journal.pbio.0040355	17048991	254	10	12	PRMT7	CTCFL	54496	140690	0.901
PLOS Biology	journal.pbio.0040355	17048991	303	3	14	CTCFL	PRMT7	140690	54496	0.905
PLOS Biology	journal.pbio.0040355	17048991	303	7	14	H19	PRMT7	283120	54496	0.941
PLOS Biology	journal.pbio.0040355	17048991	64	6	13	CTCFL	PRMT7	140690	54496	0.966
PLOS Biology	journal.pbio.0040355	17048991	719	3	16	PRMT7	CTCFL	54496	140690	0.979
PLOS Biology	journal.pbio.0040355	17048991	727	15	17	CTCFL	PRMT7	140690	54496	0.953
PLOS Biology	journal.pbio.0040355	17048991	93	6	18	PRMT7	CTCFL	54496	140690	0.91
PLOS Biology	journal.pbio.0040355	17048991	98	14	26	PRMT7	CTCFL	54496	140690	0.958
PLOS Biology	journal.pbio.0040370	17090216	231	13	20	PSD-95	PSD	1742	5662	0.975
PLOS Biology	journal.pbio.0040370	17090216	26	4	8	PSD-95	PSD	1742	5662	0.951
PLOS Biology	journal.pbio.0040370	17090216	570	6	10	PSD	PSD-95	5662	1742	0.917
PLOS Biology	journal.pbio.0040370	17090216	570	6	16	PSD	PSD-95	5662	1742	0.938
PLOS Biology	journal.pbio.0040370	17090216	570	6	32	PSD	PSD-95	5662	1742	0.946
PLOS Biology	journal.pbio.0040370	17090216	570	6	45	PSD	PSD-95	5662	1742	0.938
PLOS Biology	journal.pbio.0040370	17090216	8	12	15	PSD-95	PSD	1742	5662	0.907
PLOS Biology	journal.pbio.0040371	20076484	329	3	9	CTCFL	PRMT7	140690	54496	0.964
PLOS Biology	journal.pbio.0040371	20076484	334	13	20	CTCFL	PRMT7	140690	54496	0.948
PLOS Biology	journal.pbio.0040371	20076484	346	14	20	CTCFL	PRMT7	140690	54496	0.937
PLOS Biology	journal.pbio.0040375	20076485	330	3	9	CTCFL	PRMT7	140690	54496	0.965
PLOS Biology	journal.pbio.0040375	20076485	347	14	20	CTCFL	PRMT7	140690	54496	0.941
PLOS Biology	journal.pbio.0040378	20076486	328	3	9	CTCFL	PRMT7	140690	54496	0.975
PLOS Biology	journal.pbio.0040378	20076486	333	13	20	CTCFL	PRMT7	140690	54496	0.907
PLOS Biology	journal.pbio.0040389	20076487	329	3	9	CTCFL	PRMT7	140690	54496	0.979
PLOS Biology	journal.pbio.0040390	20076488	329	3	9	CTCFL	PRMT7	140690	54496	0.951
PLOS Biology	journal.pbio.0040390	20076488	334	13	20	CTCFL	PRMT7	140690	54496	0.907
PLOS Biology	journal.pbio.0040390	20076488	346	14	20	CTCFL	PRMT7	140690	54496	0.97
PLOS Biology	journal.pbio.0040391	20076489	329	3	9	CTCFL	PRMT7	140690	54496	0.98
PLOS Biology	journal.pbio.0040391	20076489	346	14	20	CTCFL	PRMT7	140690	54496	0.946
PLOS Biology	journal.pbio.0040392	20076490	329	3	9	CTCFL	PRMT7	140690	54496	0.977
PLOS Biology	journal.pbio.0040392	20076490	334	13	20	CTCFL	PRMT7	140690	54496	0.916
PLOS Biology	journal.pbio.0040392	20076490	346	14	20	CTCFL	PRMT7	140690	54496	0.935
PLOS Biology	journal.pbio.0040393	20076491	330	3	9	CTCFL	PRMT7	140690	54496	0.972
PLOS Biology	journal.pbio.0040393	20076491	347	14	20	CTCFL	PRMT7	140690	54496	0.975
PLOS Biology	journal.pbio.0040394	20076492	330	3	9	CTCFL	PRMT7	140690	54496	0.985
PLOS Biology	journal.pbio.0040394	20076492	335	13	20	CTCFL	PRMT7	140690	54496	0.911
PLOS Biology	journal.pbio.0040394	20076492	347	14	20	CTCFL	PRMT7	140690	54496	0.928
PLOS Biology	journal.pbio.0040397	20076493	330	3	9	CTCFL	PRMT7	140690	54496	0.974
PLOS Biology	journal.pbio.0040397	20076493	347	14	20	CTCFL	PRMT7	140690	54496	0.951
PLOS Biology	journal.pbio.0040398	20076494	329	3	9	CTCFL	PRMT7	140690	54496	0.979
PLOS Biology	journal.pbio.0040398	20076494	334	13	20	CTCFL	PRMT7	140690	54496	0.927
PLOS Biology	journal.pbio.0040399	20076495	329	3	9	CTCFL	PRMT7	140690	54496	0.964
PLOS Biology	journal.pbio.0040399	20076495	334	13	20	CTCFL	PRMT7	140690	54496	0.902
PLOS Biology	journal.pbio.0040400	20076496	331	3	9	CTCFL	PRMT7	140690	54496	0.98
PLOS Biology	journal.pbio.0040402	20076497	330	3	9	CTCFL	PRMT7	140690	54496	0.979
PLOS Biology	journal.pbio.0040402	20076497	335	13	20	CTCFL	PRMT7	140690	54496	0.955
PLOS Biology	journal.pbio.0040403	20076498	329	3	9	CTCFL	PRMT7	140690	54496	0.987
PLOS Biology	journal.pbio.0040403	20076498	346	14	20	CTCFL	PRMT7	140690	54496	0.923
PLOS Biology	journal.pbio.0040404	20076499	331	3	9	CTCFL	PRMT7	140690	54496	0.981
PLOS Biology	journal.pbio.0040404	20076499	336	13	20	CTCFL	PRMT7	140690	54496	0.939
PLOS Biology	journal.pbio.0040405	20076500	330	3	9	CTCFL	PRMT7	140690	54496	0.946
PLOS Biology	journal.pbio.0040405	20076500	347	14	20	CTCFL	PRMT7	140690	54496	0.903
PLOS Biology	journal.pbio.0040406	20076501	329	3	9	CTCFL	PRMT7	140690	54496	0.962
PLOS Biology	journal.pbio.0040407	20076502	329	3	9	CTCFL	PRMT7	140690	54496	0.969
PLOS Biology	journal.pbio.0040407	20076502	346	14	20	CTCFL	PRMT7	140690	54496	0.935
PLOS Biology	journal.pbio.0040408	20076503	329	3	9	CTCFL	PRMT7	140690	54496	0.962
PLOS Biology	journal.pbio.0040408	20076503	340	0	2	CTCFL	PRMT7	140690	54496	0.906
PLOS Biology	journal.pbio.0040408	20076503	346	14	20	CTCFL	PRMT7	140690	54496	0.917
PLOS Biology	journal.pbio.0040411	20076504	329	3	9	CTCFL	PRMT7	140690	54496	0.968
PLOS Biology	journal.pbio.0050005	17177604	491	10	12	KSRP	14-3-3	8570	10971	0.904
PLOS Biology	journal.pbio.0050005	17177604	503	6	20	KSRP	14-3-3	8570	10971	0.906
PLOS Biology	journal.pbio.0050005	17177604	74	2	15	KSRP	14-3-3	8570	10971	0.948
PLOS Biology	journal.pbio.0050005	17177604	778	5	19	14-3-3	KSRP	10971	8570	0.949
PLOS Biology	journal.pbio.0050005	17177604	790	0	3	KSRP	14-3-3	8570	10971	0.973
PLOS Biology	journal.pbio.0050005	17177604	795	12	14	KSRP	14-3-3	8570	10971	0.902
PLOS Biology	journal.pbio.0050005	17177604	806	20	30	14-3-3	KSRP	10971	8570	0.953
PLOS Biology	journal.pbio.0050029	17227146	662	7	17	EB1	APC	9167;22919;10982	324	0.971
PLOS Biology	journal.pbio.0050029	17227146	685	20	26	APC	EB1	324	9167;22919;10982	0.989
PLOS Biology	journal.pbio.0050052	17298186	214	5	10	FMRP	APP	2332	351	0.907
PLOS Biology	journal.pbio.0050052	17298186	317	0	16	FMRP	APP	2332	351	0.918
PLOS Biology	journal.pbio.0050052	17298186	317	0	4	FMRP	APP	2332	351	0.9
PLOS Biology	journal.pbio.0050052	17298186	413	1	5	FMRP	APP	2332	351	0.969
PLOS Biology	journal.pbio.0050052	17298186	88	0	4	FMRP	APP	2332	351	0.96
PLOS Biology	journal.pbio.0050052	17298186	90	5	11	APP	FMRP	351	2332	0.942
PLOS Biology	journal.pbio.0050052	17298186	9	4	11	FMRP	APP	2332	351	0.988
PLOS Biology	journal.pbio.0050079	17355181	457	4	12	XPC	mer	7508	10461	0.922
PLOS Biology	journal.pbio.0050084	20076662	37	3	7	FMRP	APP	2332	351	0.944
PLOS Biology	journal.pbio.0050084	20076662	50	3	7	FMRP	APP	2332	351	0.956
PLOS Biology	journal.pbio.0050084	20076662	61	15	22	FMRP	APP	2332	351	0.956
PLOS Biology	journal.pbio.0050095	17407381	120	0	3	PDK1	PKB	5170;5163	207	0.952
PLOS Biology	journal.pbio.0050095	17407381	93	10	12	PKB	PDK1	207	5170;5163	0.9
PLOS Biology	journal.pbio.0050095	17407381	98	20	22	PKB	PDK1	207	5170;5163	0.948
PLOS Biology	journal.pbio.0050095	17407381	99	15	17	PKB	PDK1	207	5170;5163	0.946
PLOS Biology	journal.pbio.0050097	17425406	454	10	30	PLP	PAP	25824;5744	11333;10884;10914;11334;8853;50807	0.909
PLOS Biology	journal.pbio.0050097	17425406	454	13	30	PCP	PAP	5547	11333;10884;10914;11334;8853;50807	0.927
PLOS Biology	journal.pbio.0050097	17425406	477	9	17	PCP	PAP	5547	11333;10884;10914;11334;8853;50807	0.905
PLOS Biology	journal.pbio.0050097	17425406	477	9	29	PCP	PAP	5547	11333;10884;10914;11334;8853;50807	0.956
PLOS Biology	journal.pbio.0050097	17425406	479	13	15	PCP	PAP	5547	11333;10884;10914;11334;8853;50807	0.933
PLOS Biology	journal.pbio.0050097	17425406	494	16	23	PAP	SULT4A1	11333;10884;10914;11334;8853;50807	25830	0.95
PLOS Biology	journal.pbio.0050097	17425406	494	4	23	SULT	SULT4A1	6816	25830	0.947
PLOS Biology	journal.pbio.0050097	17425406	558	4	7	SULT1A1	PAP	6817	11333;10884;10914;11334;8853;50807	0.947
PLOS Biology	journal.pbio.0050097	17425406	792	7	9	PAP	PCP	11333;10884;10914;11334;8853;50807	5547	0.952
PLOS Biology	journal.pbio.0050160	17550308	492	24	27	BLM	TRF2	641	7014;9519	0.915
PLOS Biology	journal.pbio.0050172	17579517	205	3	6	PINK1	TRAP1	65018	9392;10131	0.949
PLOS Biology	journal.pbio.0050172	17579517	67	0	3	PINK1	TRAP1	65018	9392;10131	0.974
PLOS Biology	journal.pbio.0050172	17579517	713	2	4	PINK1	TRAP1	65018	9392;10131	0.985
PLOS Biology	journal.pbio.0050172	17579517	77	14	17	PINK1	TRAP1	65018	9392;10131	0.972
PLOS Biology	journal.pbio.0050172	17579517	79	0	2	PINK1	TRAP1	65018	9392;10131	0.932
PLOS Biology	journal.pbio.0050172	17579517	81	24	32	PINK1	TRAP1	65018	9392;10131	0.9
PLOS Biology	journal.pbio.0050172	17579517	89	13	15	PINK1	TRAP1	65018	9392;10131	0.913
PLOS Biology	journal.pbio.0050172	17579517	92	19	22	PINK1	TRAP1	65018	9392;10131	0.909
PLOS Biology	journal.pbio.0050172	17579517	95	34	37	PINK1	TRAP1	65018	9392;10131	0.938
PLOS Biology	journal.pbio.0050172	17579517	97	14	29	TRAP1	PINK1	9392;10131	65018	0.937
PLOS Biology	journal.pbio.0050172	17579517	97	6	14	PINK1	TRAP1	65018	9392;10131	0.971
PLOS Biology	journal.pbio.0050172	17579517	99	10	18	PINK1	TRAP1	65018	9392;10131	0.962
PLOS Biology	journal.pbio.0050274	17941718	314	4	15	PI3K	AMPH	5290	273	0.907
PLOS Biology	journal.pbio.0050274	17941718	70	20	26	PI3K	AMPH	5290	273	0.932
PLOS Biology	journal.pbio.0050274	17941718	70	8	26	PI3K	AMPH	5290	273	0.914
PLOS Biology	journal.pbio.0050274	17941718	8	11	21	AMPH	PI3K	273	5290	0.954
PLOS Biology	journal.pbio.0050274	17941718	87	5	15	PI3K	AMPH	5290	273	0.92
PLOS Biology	journal.pbio.0050323	18052611	310	11	25	STP	SAP	9322	4068;325	0.91
PLOS Biology	journal.pbio.0050329	18162042	365	1	6	GATA3	FOXP3	2625	50943	0.969
PLOS Biology	journal.pbio.0050329	18162042	371	4	8	GATA3	FOXP3	2625	50943	0.954
PLOS Biology	journal.pbio.0050329	18162042	505	22	27	FOXP3	GATA3	50943	2625	0.935
PLOS Biology	journal.pbio.0050329	18162042	727	4	10	FOXP3	GATA3	50943	2625	0.921
PLOS Biology	journal.pbio.0050329	18162042	73	4	9	GATA3	FOXP3	2625	50943	0.964
PLOS Biology	journal.pbio.0060008	18198944	388	4	8	TRADD	IKKB	8717	3551	0.903
PLOS Biology	journal.pbio.0060008	18198944	399	14	16	TRADD	IKKB	8717	3551	0.91
PLOS Biology	journal.pbio.0060008	18198944	534	7	12	TRADD	LTB	8717	4050	0.906
PLOS Biology	journal.pbio.0060008	18198944	71	2	10	TRADD	FADD	8717	8772	0.926
PLOS Biology	journal.pbio.0060008	18198944	78	7	26	TRADD	IKKB	8717	3551	0.908
PLOS Biology	journal.pbio.0060008	18198944	812	0	4	IKKB	TRAF2	3551	7186	0.903
PLOS Biology	journal.pbio.0060149	18578568	415	9	20	TFIIH	p44	2965;2967;2966;2968;2068;2071;404672	10561;2966	0.932
PLOS Biology	journal.pbio.0060152	18578569	80	14	18	BCR	MYC	613	4609	0.933
PLOS Biology	journal.pbio.0060194	18700816	109	17	27	HDAC1	RbAp48	3065	5928	0.905
PLOS Biology	journal.pbio.0060194	18700816	112	31	34	HDAC1	RbAp48	3065	5928	0.916
PLOS Biology	journal.pbio.0060194	18700816	211	0	6	MSI1	MET1	4440	3004	0.921
PLOS Biology	journal.pbio.0060194	18700816	229	11	23	MSI1	MET	4440	4233	0.94
PLOS Biology	journal.pbio.0060194	18700816	233	3	9	MSI1	MET	4440	4233	0.984
PLOS Biology	journal.pbio.0060194	18700816	234	8	13	MSI1	MET	4440	4233	0.952
PLOS Biology	journal.pbio.0060227	18798693	308	4	14	COUP-TFII	SRC-3	7026	8202	0.936
PLOS Biology	journal.pbio.0060227	18798693	644	11	16	COUP-TFII	SRC-3	7026	8202	0.907
PLOS Biology	journal.pbio.0060252	18922045	74	18	20	PARP	ISWI	142	6594;8467	0.952
PLOS Biology	journal.pbio.0060252	18922045	75	32	34	PARP	ISWI	142	6594;8467	0.939
PLOS Biology	journal.pbio.0060252	18922045	82	12	18	ISWI	PARP	6594;8467	142	0.928
PLOS Biology	journal.pbio.0060252	18922045	83	9	15	ISWI	PARP	6594;8467	142	0.911
PLOS Biology	journal.pbio.0060252	18922045	847	0	34	ISWI	PARP	6594;8467	142	0.979
PLOS Biology	journal.pbio.0060252	18922045	847	22	34	ISWI	PARP	6594;8467	142	0.978
PLOS Biology	journal.pbio.0060266	19007302	828	7	15	SP-D	CRT	6441	811	0.947
PLOS Biology	journal.pbio.0060284	19018662	899	0	8	DNT1	p75	30833	7133;11168	0.911
PLOS Biology	journal.pbio.0060284	19018662	905	0	14	DNT1	p75	30833	7133;11168	0.953
PLOS Biology	journal.pbio.0060289	19067488	731	20	24	Yes	CD95	7525	355	0.935
PLOS Biology	journal.pbio.0060289	19067488	731	22	24	PI3K	CD95	5290	355	0.932
PLOS Biology	journal.pbio.0060289	19067488	749	20	30	NRAGE	p75	9500	7133;11168	0.904
PLOS Biology	journal.pbio.0060310	19090619	567	4	15	SENP2	p53	59343	7157	0.932
PLOS Biology	journal.pbio.0060310	19090619	848	4	10	p53	SENP2	7157	59343	0.907
PLOS Biology	journal.pbio.0060310	19090619	960	5	16	p53	SENP2	7157	59343	0.955
PLOS Biology	journal.pbio.0060310	19090619	966	7	30	SENP2	p53	59343	7157	0.996
PLOS Biology	journal.pbio.0060312	20076701	32	12	15	SENP2	p53	59343	7157	0.935
PLOS Biology	journal.pbio.0060312	20076701	38	4	18	p53	SENP2	7157	59343	0.926
PLOS Biology	journal.pbio.1000015	19166268	524	5	12	FST	GDF11	10468	10220	0.924
PLOS Biology	journal.pbio.1000017	19166270	698	19	21	AKT	VIII	207	1351	0.908
PLOS Biology	journal.pbio.1000025	19175293	460	5	15	SEA	GIPC1	6395	10755	0.928
PLOS Biology	journal.pbio.1000046	19243225	670	6	21	Hua	TRPV1	1994	7442	0.924
PLOS Biology	journal.pbio.1000099	19402756	738	6	10	ABL	ABI-1	4547	10006	0.9
PLOS Biology	journal.pbio.1000099	19402756	739	11	19	ABL	ABI-1	4547	10006	0.915
PLOS Biology	journal.pbio.1000120	19478851	207	9	11	PYM	MAGOH	84305	4116	0.921
PLOS Biology	journal.pbio.1000120	19478851	64	1	14	BTZ	MAGOH	22794	4116	0.942
PLOS Biology	journal.pbio.1000120	19478851	68	1	7	PYM	MAGOH	84305	4116	0.968
PLOS Biology	journal.pbio.1000120	19478851	774	5	7	BTZ	UPF1	22794	5976	0.944
PLOS Biology	journal.pbio.1000120	19478851	775	4	11	BTZ	UPF1	22794	5976	0.942
PLOS Biology	journal.pbio.1000120	19478851	827	0	9	BTZ	UPF1	22794	5976	0.909
PLOS Biology	journal.pbio.1000120	19478851	907	23	30	BTZ	UPF2	22794	26019	0.945
PLOS Biology	journal.pbio.1000120	19478851	907	3	30	BTZ	UPF2	22794	26019	0.96
PLOS Biology	journal.pbio.1000120	19478851	936	4	11	BTZ	UPF1	22794	5976	0.937
PLOS Biology	journal.pbio.1000120	19478851	954	3	8	BTZ	UPF2	22794	26019	0.913
PLOS Biology	journal.pbio.1000126	19513107	63	4	11	LKB1	STRAD	6794	92335	0.985
PLOS Biology	journal.pbio.1000126	19513107	64	13	17	LKB1	STRAD	6794	92335	0.937
PLOS Biology	journal.pbio.1000126	19513107	65	25	27	STRAD	LKB1	92335	6794	0.983
PLOS Biology	journal.pbio.1000126	19513107	65	6	27	STRAD	LKB1	92335	6794	0.905
PLOS Biology	journal.pbio.1000155	19621064	551	10	27	CFTR	ASL	1080	435	0.931
PLOS Biology	journal.pbio.1000235	19885391	522	25	27	JNK	ERK	5599	5594	0.911
PLOS Biology	journal.pbio.1000244	19918361	288	17	23	SLY	DKKL1	54440	27120	0.947
PLOS Biology	journal.pbio.1000245	19924292	511	12	27	slim	CBP	23008	55824;1387	0.904
PLOS Biology	journal.pbio.1000249	19956800	833	14	16	ENL	CDK9	4298	1025	0.904
PLOS Biology	journal.pbio.1000249	19956800	90	4	6	EAP	MLL	6146	4297	0.905
PLOS Biology	journal.pbio.1000252	19956565	387	13	26	BLM	RAD51	641	5888	0.915
PLOS Biology	journal.pbio.1000252	19956565	395	19	25	BLM	RAD51	641	5888	0.924
PLOS Biology	journal.pbio.1000252	19956565	405	4	14	BLM	RAD51	641	5888	0.958
PLOS Biology	journal.pbio.1000252	19956565	425	23	33	BLM	RAD51	641	5888	0.913
PLOS Biology	journal.pbio.1000252	19956565	433	2	13	BLM	RAD51	641	5888	0.937
PLOS Biology	journal.pbio.1000252	19956565	438	0	5	BLM	RAD51	641	5888	0.904
PLOS Biology	journal.pbio.1000252	19956565	440	7	11	BLM	RAD51	641	5888	0.93
PLOS Biology	journal.pbio.1000252	19956565	441	8	16	BLM	RAD51	641	5888	0.926
PLOS Biology	journal.pbio.1000252	19956565	584	13	31	RAD51	BLM	5888	641	0.936
PLOS Biology	journal.pbio.1000252	19956565	584	19	31	RAD51	BLM	5888	641	0.908
PLOS Biology	journal.pbio.1000252	19956565	595	10	14	RAD51	BLM	5888	641	0.964
PLOS Biology	journal.pbio.1000252	19956565	7	4	7	BLM	RAD51	641	5888	0.975
PLOS Biology	journal.pbio.1000252	19956565	90	11	16	BLM	RAD51	641	5888	0.937
PLOS Biology	journal.pbio.1000252	19956565	90	6	16	BLM	RAD51	641	5888	0.95
PLOS Biology	journal.pbio.1000256	20016685	391	10	22	ZBED6	IGF2	100381270	3481	0.907
PLOS Biology	journal.pbio.1000256	20016685	479	0	7	GRB10	INSR	2887	3643	0.903
PLOS Biology	journal.pbio.1000282	20098722	235	23	30	ICR1	PIN	3388	8655	0.961
PLOS Biology	journal.pbio.1000282	20098722	361	26	33	ICR1	PIN	3388	8655	0.942
PLOS Biology	journal.pbio.1000282	20098722	379	15	23	PIN	ICR1	8655	3388	0.929
PLOS Biology	journal.pbio.1000282	20098722	379	4	15	ICR1	PIN	3388	8655	0.951
PLOS Biology	journal.pbio.1000282	20098722	379	4	28	ICR1	PIN	3388	8655	0.955
PLOS Biology	journal.pbio.1000282	20098722	460	6	14	ICR1	PIN	3388	8655	0.915
PLOS Biology	journal.pbio.1000282	20098722	465	6	14	ICR1	PIN	3388	8655	0.966
PLOS Biology	journal.pbio.1000282	20098722	477	9	21	PIN	ICR1	8655	3388	0.941
PLOS Biology	journal.pbio.1000291	20098725	68	9	18	Hsp90	HSF1	3320	3297	0.919
PLOS Biology	journal.pbio.1000296	20126258	263	25	37	SATB1	IL-2	6304	3558	0.929
PLOS Biology	journal.pbio.1000349	20386724	12	10	13	DJ-1	ERK	11315	5594	0.927
PLOS Biology	journal.pbio.1000350	20386726	1117	24	29	CLASP1	EB1	23332	9167;22919;10982	0.901
PLOS Biology	journal.pbio.1000350	20386726	1117	26	29	CLASP2	EB1	23122	9167;22919;10982	0.944
PLOS Biology	journal.pbio.1000353	20405048	28	11	15	IscU	IscS	23479	9054	0.924
PLOS Biology	journal.pbio.1000354	20404999	149	0	6	IscU	IscS	23479	9054	0.961
PLOS Biology	journal.pbio.1000354	20404999	420	4	11	IscU	CyaY	23479	2395	0.968
PLOS Biology	journal.pbio.1000354	20404999	420	4	7	IscU	IscS	23479	9054	0.957
PLOS Biology	journal.pbio.1000354	20404999	467	4	14	CyaY	IscS	2395	9054	0.936
PLOS Biology	journal.pbio.1000354	20404999	474	1	8	CyaY	IscS	2395	9054	0.947
PLOS Biology	journal.pbio.1000354	20404999	474	3	8	IscU	IscS	23479	9054	0.96
PLOS Biology	journal.pbio.1000354	20404999	480	21	26	IscS	CyaY	9054	2395	0.97
PLOS Biology	journal.pbio.1000354	20404999	490	6	19	IscS	CyaY	9054	2395	0.922
PLOS Biology	journal.pbio.1000354	20404999	562	10	13	IscS	IscU	9054	23479	0.927
PLOS Biology	journal.pbio.1000354	20404999	686	3	9	IscS	IscU	9054	23479	0.923
PLOS Biology	journal.pbio.1000354	20404999	73	8	22	IscS	IscU	9054	23479	0.961
PLOS Biology	journal.pbio.1000354	20404999	88	10	14	IscS	IscU	9054	23479	0.965
PLOS Biology	journal.pbio.1000361	20436908	331	4	7	c-Jun	PRD	3725	5548	0.906
PLOS Biology	journal.pbio.1000408	20613862	59	3	8	SPG48	HSP	9907	7190	0.907
PLOS Biology	journal.pbio.1000410	20625543	499	6	14	CHOP	BAX	1649	581	0.942
PLOS Biology	journal.pbio.1000416	20625546	448	6	13	CARMIL	V-1	55604	136319	0.915
PLOS Biology	journal.pbio.1000416	20625546	603	3	39	CARMIL	V-1	55604	136319	0.92
PLOS Biology	journal.pbio.1000416	20625546	784	10	12	V-1	CARMIL	136319	55604	0.945
PLOS Biology	journal.pbio.1000416	20625546	89	6	8	V-1	CARMIL	136319	55604	0.933
PLOS Biology	journal.pbio.1000416	20625546	909	2	8	CARMIL	V-1	55604	136319	0.967
PLOS Biology	journal.pbio.1000416	20625546	97	13	23	V-1	CARMIL	136319	55604	0.937
PLOS Biology	journal.pbio.1000416	20625546	98	17	19	V-1	CARMIL	136319	55604	0.976
PLOS Biology	journal.pbio.1000439	20676357	469	4	6	AEGP	PPWD1	158056	23398	0.939
PLOS Biology	journal.pbio.1000471	20838651	295	17	21	p97	VCIP135	50628;10428;1982;7415	80124	0.918
PLOS Biology	journal.pbio.1000476	20838657	312	5	11	EGR1	TPO	1958	7066;7173	0.925
PLOS Biology	journal.pbio.1000476	20838657	55	5	10	TPO	MPL	7066;7173	4352	0.929
PLOS Biology	journal.pbio.1000518	21048983	603	10	19	TRAF2	c-IAP2	7186	330	0.924
PLOS Biology	journal.pbio.1000521	21072240	148	5	10	WRAP53	SMN	55135	6638;3925	0.933
PLOS Biology	journal.pbio.1000521	21072240	157	4	10	WRAP53	SMN	55135	6638;3925	0.923
PLOS Biology	journal.pbio.1000521	21072240	221	2	11	WRAP53	SMN	55135	6638;3925	0.936
PLOS Biology	journal.pbio.1000521	21072240	221	2	8	WRAP53	SMN	55135	6638;3925	0.963
PLOS Biology	journal.pbio.1000521	21072240	255	9	14	WRAP53	SMN	55135	6638;3925	0.933
PLOS Biology	journal.pbio.1000521	21072240	333	0	4	WRAP53	SMN	55135	6638;3925	0.954
PLOS Biology	journal.pbio.1000521	21072240	358	28	30	WRAP53	SMN	55135	6638;3925	0.934
PLOS Biology	journal.pbio.1000521	21072240	359	7	25	WRAP53	SMN	55135	6638;3925	0.94
PLOS Biology	journal.pbio.1000521	21072240	359	7	9	WRAP53	SMN	55135	6638;3925	0.906
PLOS Biology	journal.pbio.1000521	21072240	366	7	13	SMN	WRAP53	6638;3925	55135	0.902
PLOS Biology	journal.pbio.1000521	21072240	454	7	9	SMN	WRAP53	6638;3925	55135	0.914
PLOS Biology	journal.pbio.1000521	21072240	487	3	26	WRAP53	SMN	55135	6638;3925	0.9
PLOS Biology	journal.pbio.1000521	21072240	526	11	13	WRAP53	SMN	55135	6638;3925	0.907
PLOS Biology	journal.pbio.1000521	21072240	592	0	2	WRAP53	SMN	55135	6638;3925	0.92
PLOS Biology	journal.pbio.1000521	21072240	602	17	20	WRAP53	SMN	55135	6638;3925	0.98
PLOS Biology	journal.pbio.1000521	21072240	603	0	34	WRAP53	SMN	55135	6638;3925	0.911
PLOS Biology	journal.pbio.1000521	21072240	644	2	4	WRAP53	SMN	55135	6638;3925	0.942
PLOS Biology	journal.pbio.1000521	21072240	68	2	4	WRAP53	SMN	55135	6638;3925	0.971
PLOS Biology	journal.pbio.1000521	21072240	696	6	11	WRAP53	SMN	55135	6638;3925	0.957
PLOS Biology	journal.pbio.1000521	21072240	721	3	6	WRAP53	SMN	55135	6638;3925	0.979
PLOS Biology	journal.pbio.1000521	21072240	8	4	23	WRAP53	SMN	55135	6638;3925	0.962
PLOS Biology	journal.pbio.1000521	21072240	89	13	15	WRAP53	SMN	55135	6638;3925	0.914
PLOS Biology	journal.pbio.1000573	21264352	1168	19	31	PSF	CTD	6421;3490	1283	0.917
PLOS Biology	journal.pbio.1000574	21264350	391	13	22	CAP-H	SMC	23397	54808	0.939
PLOS Biology	journal.pbio.1000574	21264350	492	0	7	TBP	CAP-G	6908	64151	0.924
PLOS Biology	journal.pbio.1000612	21526220	470	6	17	AKAP1	PTPD1	8165	11099	0.919
PLOS Biology	journal.pbio.1001025	21408196	241	4	14	STIM1	TRPC1	6786	7220	0.934
PLOS Biology	journal.pbio.1001038	21468305	92	0	3	YOD1	p97	55432	50628;10428;1982;7415	0.948
PLOS Biology	journal.pbio.1001051	21541365	517	5	23	p75NTR	RhoA	4804	387	0.943
PLOS Biology	journal.pbio.1001076	21666806	360	4	12	ARF	B19	1029	59271	0.928
PLOS Biology	journal.pbio.1001100	21765803	600	3	11	SRP	NAC	90226	22861	0.952
PLOS Biology	journal.pbio.1001100	21765803	699	15	20	NAC	SRP	22861	90226	0.914
PLOS Biology	journal.pbio.1001100	21765803	867	5	15	SRP	NAC	90226	22861	0.999
PLOS Biology	journal.pbio.1001100	21765803	869	14	17	SRP	NAC	90226	22861	0.967
PLOS Biology	journal.pbio.1001100	21765803	889	4	26	NAC	SRP	22861	90226	0.926
PLOS Biology	journal.pbio.1001100	21765803	890	4	6	SRP	NAC	90226	22861	0.904
PLOS Biology	journal.pbio.1001100	21765803	891	12	24	SRP	NAC	90226	22861	0.988
PLOS Biology	journal.pbio.1001100	21765803	95	13	15	SRP	NAC	90226	22861	0.947
PLOS Biology	journal.pbio.1001103	21765805	39	13	19	NAC	SRP	22861	90226	0.939
PLOS Biology	journal.pbio.1001133	21912512	397	2	8	TRAF6	TNF	7189	7124	0.905
PLOS Biology	journal.pbio.1001145	21931531	6	16	24	SEB	CD28	26040	1493;940	0.95
PLOS Biology	journal.pbio.1001145	21931531	85	4	11	SEB	CD28	26040	1493;940	0.969
PLOS Biology	journal.pbio.1001145	21931531	87	10	14	CD28	SEB	1493;940	26040	0.941
PLOS Biology	journal.pbio.1001145	21931531	88	0	10	SEB	CD28	26040	1493;940	0.93
PLOS Biology	journal.pbio.1001145	21931531	94	0	7	CD28	SEB	1493;940	26040	0.984
PLOS Biology	journal.pbio.1001149	21931534	100	2	6	SEB	CD28	26040	1493;940	0.963
PLOS Biology	journal.pbio.1001149	21931534	176	2	4	SEB	CD28	26040	1493;940	0.973
PLOS Biology	journal.pbio.1001149	21931534	188	2	4	SEB	CD28	26040	1493;940	0.973
PLOS Biology	journal.pbio.1001149	21931534	199	11	14	SEB	CD28	26040	1493;940	0.922
PLOS Biology	journal.pbio.1001149	21931534	207	5	22	CD28	SEB	1493;940	26040	0.927
PLOS Biology	journal.pbio.1001149	21931534	255	0	3	SEB	CD28	26040	1493;940	0.932
PLOS Biology	journal.pbio.1001149	21931534	280	5	7	SEB	CD28	26040	1493;940	0.94
PLOS Biology	journal.pbio.1001149	21931534	305	0	2	SEB	CD28	26040	1493;940	0.956
PLOS Biology	journal.pbio.1001149	21931534	341	2	33	SEB	CD28	26040	1493;940	0.966
PLOS Biology	journal.pbio.1001149	21931534	341	30	33	SEB	CD28	26040	1493;940	0.963
PLOS Biology	journal.pbio.1001149	21931534	374	0	4	SEB	CD28	26040	1493;940	0.95
PLOS Biology	journal.pbio.1001149	21931534	464	8	11	SEB	CD28	26040	1493;940	0.97
PLOS Biology	journal.pbio.1001149	21931534	474	31	34	SEB	CD28	26040	1493;940	0.9
PLOS Biology	journal.pbio.1001149	21931534	520	2	18	SEB	CD28	26040	1493;940	0.95
PLOS Biology	journal.pbio.1001149	21931534	553	2	42	SEB	CD28	26040	1493;940	0.978
PLOS Biology	journal.pbio.1001149	21931534	553	30	42	SEB	CD28	26040	1493;940	0.959
PLOS Biology	journal.pbio.1001149	21931534	60	4	7	SEB	CD28	26040	1493;940	0.93
PLOS Biology	journal.pbio.1001149	21931534	648	4	6	CD28	SEB	1493;940	26040	0.914
PLOS Biology	journal.pbio.1001149	21931534	665	2	11	SEB	CD28	26040	1493;940	0.989
PLOS Biology	journal.pbio.1001149	21931534	71	12	18	SEB	CD28	26040	1493;940	0.952
PLOS Biology	journal.pbio.1001149	21931534	74	19	21	CD28	SEB	1493;940	26040	0.918
PLOS Biology	journal.pbio.1001149	21931534	87	5	36	CD28	SEB	1493;940	26040	0.981
PLOS Biology	journal.pbio.1001149	21931534	92	18	22	SEB	CD28	26040	1493;940	0.961
PLOS Biology	journal.pbio.1001149	21931534	97	0	9	SEB	CD28	26040	1493;940	0.93
PLOS Biology	journal.pbio.1001149	21931534	98	6	10	CD28	SEB	1493;940	26040	0.982
PLOS Biology	journal.pbio.1001175	22028626	9	5	10	NDE1	LIS1	54820	5048	0.929
PLOS Biology	journal.pbio.1001183	22039351	872	3	26	DDB2	XPC	1643	7508	0.933
PLOS Biology	journal.pbio.1001183	22039351	88	14	25	DDB2	XPC	1643	7508	0.965
PLOS Biology	journal.pbio.1001183	22039351	940	27	39	DDB2	XPC	1643	7508	0.963
PLOS Biology	journal.pbio.1001183	22039351	989	28	40	DDB2	XPC	1643	7508	0.95
PLOS Biology	journal.pbio.1001183	22039351	995	12	26	DDB2	XPC	1643	7508	0.959
PLOS Biology	journal.pbio.1001199	22110403	537	5	11	AURKA	RHAMM	6790	3161	0.91
PLOS Biology	journal.pbio.1001199	22110403	775	5	10	AURKA	RHAMM	6790	3161	0.915
PLOS Biology	journal.pbio.1001199	22110403	814	19	31	AURKA	RHAMM	6790	3161	0.952
PLOS Biology	journal.pbio.1001199	22110403	815	3	15	AURKA	RHAMM	6790	3161	0.918
PLOS Biology	journal.pbio.1001299	22509133	374	0	7	ICR1	SEC3	3388	55763	0.936
PLOS Biology	journal.pbio.1001309	22529745	133	1	7	PLP	AGT	25824;5744	183;189	0.931
PLOS Biology	journal.pbio.1001320	22570591	254	6	8	NKCC1	ERM	6558	2119	0.937
PLOS Biology	journal.pbio.1001320	22570591	408	6	20	NKCC1	ERM	6558	2119	0.92
PLOS Biology	journal.pbio.1001320	22570591	437	6	31	NKCC1	ERM	6558	2119	0.95
PLOS Biology	journal.pbio.1001320	22570591	544	7	9	EGF	NKCC1	1950	6558	0.903
PLOS Biology	journal.pbio.1001320	22570591	68	5	21	ERM	CD44	2119	960	0.913
PLOS Biology	journal.pbio.1001376	22904686	1154	5	10	TNIK	TRAF2	23043	7186	0.955
PLOS Biology	journal.pbio.1001376	22904686	1155	2	29	TRAF2	TNIK	7186	23043	0.915
PLOS Biology	journal.pbio.1001376	22904686	1168	9	11	TNIK	TRAF6	23043	7189	0.909
PLOS Biology	journal.pbio.1001376	22904686	1184	2	8	TNIK	TRAF6	23043	7189	0.902
PLOS Biology	journal.pbio.1001376	22904686	1348	7	9	TNIK	TRAF2	23043	7186	0.906
PLOS Biology	journal.pbio.1001376	22904686	15	0	3	TNIK	TRAF6	23043	7189	0.962
PLOS Biology	journal.pbio.1001376	22904686	650	0	3	TRAF6	TNIK	7189	23043	0.943
PLOS Biology	journal.pbio.1001376	22904686	654	21	24	TRAF6	TNIK	7189	23043	0.962
PLOS Biology	journal.pbio.1001376	22904686	654	7	24	TRAF6	TNIK	7189	23043	0.949
PLOS Biology	journal.pbio.1001376	22904686	658	13	15	TNIK	TRAF2	23043	7186	0.913
PLOS Biology	journal.pbio.1001376	22904686	660	1	6	TNIK	TRAF2	23043	7186	0.975
PLOS Biology	journal.pbio.1001376	22904686	662	7	21	TRAF6	TNIK	7189	23043	0.914
PLOS Biology	journal.pbio.1001376	22904686	663	1	27	TRAF2	TNIK	7186	23043	0.933
PLOS Biology	journal.pbio.1001376	22904686	665	7	12	TRAF6	TNIK	7189	23043	0.972
PLOS Biology	journal.pbio.1001376	22904686	672	4	14	TNIK	TRAF6	23043	7189	0.93
PLOS Biology	journal.pbio.1001376	22904686	678	12	18	IKKB	TRAF6	3551	7189	0.926
PLOS Biology	journal.pbio.1001376	22904686	678	7	18	TAK1	TRAF6	7182	7189	0.952
PLOS Biology	journal.pbio.1001376	22904686	678	9	18	TAB2	TRAF6	23118	7189	0.932
PLOS Biology	journal.pbio.1001376	22904686	680	5	11	TNIK	TRAF6	23043	7189	0.938
PLOS Biology	journal.pbio.1001376	22904686	689	7	9	TNIK	TAB2	23043	23118	0.902
PLOS Biology	journal.pbio.1001376	22904686	732	0	4	TRAF6	TNIK	7189	23043	0.942
PLOS Biology	journal.pbio.1001376	22904686	755	3	13	TRAF6	TNIK	7189	23043	0.977
PLOS Biology	journal.pbio.1001376	22904686	755	5	13	TRAF2	TNIK	7186	23043	0.989
PLOS Biology	journal.pbio.1001376	22904686	757	5	35	TRAF2	TNIK	7186	23043	0.974
PLOS Biology	journal.pbio.1001376	22904686	827	3	26	TNIK	IKKB	23043	3551	0.933
PLOS Biology	journal.pbio.1001376	22904686	836	12	16	IKKB	TNIK	3551	23043	0.917
PLOS Biology	journal.pbio.1001376	22904686	836	5	16	TRAF6	TNIK	7189	23043	0.97
PLOS Biology	journal.pbio.1001376	22904686	836	7	16	TAK1	TNIK	7182	23043	0.937
PLOS Biology	journal.pbio.1001376	22904686	836	9	16	TAB2	TNIK	23118	23043	0.912
PLOS Biology	journal.pbio.1001376	22904686	837	8	15	TNIK	TRAF6	23043	7189	0.933
PLOS Biology	journal.pbio.1001376	22904686	855	12	14	TNIK	TRAF6	23043	7189	0.91
PLOS Biology	journal.pbio.1001376	22904686	856	15	21	TNIK	TRAF6	23043	7189	0.935
PLOS Biology	journal.pbio.1001376	22904686	857	9	12	TNIK	TRAF6	23043	7189	0.94
PLOS Biology	journal.pbio.1001376	22904686	859	17	19	TNIK	TRAF6	23043	7189	0.917
PLOS Biology	journal.pbio.1001376	22904686	859	4	25	TNIK	CD40	23043	958	0.9
PLOS Biology	journal.pbio.1001376	22904686	863	0	18	TNIK	CD40	23043	958	0.933
PLOS Biology	journal.pbio.1001376	22904686	868	13	20	TRAF6	TNIK	7189	23043	0.996
PLOS Biology	journal.pbio.1001376	22904686	870	1	38	TNIK	IKKB	23043	3551	0.923
PLOS Biology	journal.pbio.1001376	22904686	921	3	6	TAK1	TNIK	7182	23043	0.966
PLOS Biology	journal.pbio.1001376	22904686	947	3	12	TAK1	TNIK	7182	23043	0.994
PLOS Biology	journal.pbio.1001376	22904686	966	8	10	TNIK	TAB2	23043	23118	0.924
PLOS Biology	journal.pbio.1001376	22904686	983	3	7	TNIK	TAK1	23043	7182	0.924
PLOS Biology	journal.pbio.1001378	22927794	289	0	7	LAB	PP1	7462	5540;5464	0.935
PLOS Biology	journal.pbio.1001378	22927794	293	4	10	LAB	PP1	7462	5540;5464	0.939
PLOS Biology	journal.pbio.1001378	22927794	381	8	11	GAL4	LAB	3960	7462	0.919
PLOS Biology	journal.pbio.1001378	22927794	381	8	19	GAL4	LAB	3960	7462	0.94
PLOS Biology	journal.pbio.1001378	22927794	381	8	22	GAL4	PP1	3960	5540;5464	0.938
PLOS Biology	journal.pbio.1001420	23139640	927	4	30	NIK	CTCF	9020;9448	10664	0.906
PLOS Biology	journal.pbio.1001515	23526884	760	26	30	PI3K	p85	5290	5296;5295;54776;23368	0.966
PLOS Biology	journal.pbio.1001515	23526884	92	0	6	PI3K	p85	5290	5296;5295;54776;23368	0.907
PLOS Biology	journal.pbio.1001527	23565059	75	10	38	HDAC7	HIPK2	51564	28996	0.92
PLOS Biology	journal.pbio.1001527	23565059	941	6	9	HIPK2	TAK1	28996	7182	0.924
PLOS Biology	journal.pbio.1001541	23630453	390	4	11	PICK1	GluA2	9463	2891	0.984
PLOS Biology	journal.pbio.1001541	23630453	393	4	29	PICK1	GluA2	9463	2891	0.955
PLOS Biology	journal.pbio.1001543	23630455	9	12	22	PICK1	BAR	9463	154;51283	0.9
PLOS Biology	journal.pbio.1001562	23690751	20	5	7	APPL	PCP	26060	5547	0.922
PLOS Biology	journal.pbio.1001562	23690751	427	0	3	APPL	PCP	26060	5547	0.967
PLOS Biology	journal.pbio.1001562	23690751	67	5	7	APPL	PCP	26060	5547	0.978
PLOS Biology	journal.pbio.1001562	23690751	773	5	7	APP	DR6	351	27242	0.955
PLOS Biology	journal.pbio.1001562	23690751	80	5	13	APPL	PCP	26060	5547	0.943
PLOS Biology	journal.pbio.1001581	23776406	498	22	26	NEMO	IKK2	8517	3551	0.937
PLOS Biology	journal.pbio.1001603	23874150	660	11	21	SIRT1	PGC	23411	5225	0.943
PLOS Biology	journal.pbio.1001611	23874158	782	21	30	CLIP-170	EB1	6249	9167;22919;10982	0.943
PLOS Biology	journal.pbio.1001623	23940460	776	1	7	CDON	SHH	50937	6469	0.905
PLOS Biology	journal.pbio.1001623	23940460	80	9	16	CDON	SHH	50937	6469	0.943
PLOS Biology	journal.pbio.1001623	23940460	82	6	8	SHH	CDON	6469	50937	0.904
PLOS Biology	journal.pbio.1001623	23940460	830	5	7	CDON	SHH	50937	6469	0.938
PLOS Biology	journal.pbio.1001635	23976881	1114	4	10	HILDA	VEGFA	3976	7422	0.978
PLOS Biology	journal.pbio.1001635	23976881	175	1	5	HILDA	VEGFA	3976	7422	0.934
PLOS Biology	journal.pbio.1001635	23976881	238	4	11	HILDA	VEGFA	3976	7422	0.901
PLOS Biology	journal.pbio.1001635	23976881	239	8	16	DRBP76	VEGFA	3609	7422	0.912
PLOS Biology	journal.pbio.1001635	23976881	242	32	35	HILDA	VEGFA	3976	7422	0.98
PLOS Biology	journal.pbio.1001635	23976881	244	9	13	DRBP76	VEGFA	3609	7422	0.92
PLOS Biology	journal.pbio.1001635	23976881	26	23	38	HILDA	VEGFA	3976	7422	0.906
PLOS Biology	journal.pbio.1001635	23976881	521	22	34	DRBP76	VEGFA	3609	7422	0.9
PLOS Biology	journal.pbio.1001651	24058293	61	8	13	CAP	CAMP	23476;9200;4012;5269;10580;10487	283489;820	0.921
PLOS Biology	journal.pbio.1001651	24058293	78	14	16	CAMP	CAP	283489;820	23476;9200;4012;5269;10580;10487	0.959
PLOS Biology	journal.pbio.1001651	24058293	79	19	23	CAMP	CAP	283489;820	23476;9200;4012;5269;10580;10487	0.968
PLOS Biology	journal.pbio.1001676	24115909	859	4	23	PLZF	FGFR3	7704	2261	0.948
PLOS Biology	journal.pbio.1001704	24223520	440	7	16	WASP	BCR	7454	613	0.904
PLOS Biology	journal.pbio.1001704	24223520	673	4	12	WASP	BCR	7454	613	0.914
PLOS Biology	journal.pbio.1001704	24223520	692	0	5	WASP	BCR	7454	613	0.908
PLOS Biology	journal.pbio.1001704	24223520	879	1	35	WASP	NWASP	7454	8976	0.901
PLOS Biology	journal.pbio.1001704	24223520	914	23	31	BCR	WASP	613	7454	0.915
PLOS Biology	journal.pbio.1001717	24302884	162	13	19	HDAC4	HTT	9759	3064	0.958
PLOS Biology	journal.pbio.1001717	24302884	351	18	21	HDAC4	HDAC3	9759	8841	0.963
PLOS Biology	journal.pbio.1001717	24302884	601	20	25	HTT	HDAC4	3064	9759	0.91
PLOS Biology	journal.pbio.1001717	24302884	83	7	23	HDAC4	HTT	9759	3064	0.901
PLOS Biology	journal.pbio.1001718	24302885	17	11	15	HDAC4	HTT	9759	3064	0.967
PLOS Biology	journal.pbio.1001725	24311985	555	0	5	NK4	ASM	9235	6609;283120	0.926
PLOS Biology	journal.pbio.1001725	24311985	555	0	8	NK4	COI	9235	4512	0.923
PLOS Biology	journal.pbio.1001725	24311985	645	7	15	NK4	ASM	9235	6609;283120	0.919
PLOS Biology	journal.pbio.1001725	24311985	815	2	6	NK4	ASM	9235	6609;283120	0.905
PLOS Biology	journal.pbio.1001726	24311986	283	24	26	TRAF4	PIP	9618	5304	0.986
PLOS Biology	journal.pbio.1001726	24311986	765	29	37	PIP	TRAF4	5304	9618	0.939
PLOS Biology	journal.pbio.1001737	24358021	343	9	11	SCML2	CDK2	10389	1017	0.957
PLOS Biology	journal.pbio.1001737	24358021	373	2	6	SCML2	CDK2	10389	1017	0.935
PLOS Biology	journal.pbio.1001737	24358021	379	3	5	SCML2	CDK2	10389	1017	0.925
PLOS Biology	journal.pbio.1001737	24358021	40	10	20	PRC1	SFMBT	9055	51460	0.946
PLOS Biology	journal.pbio.1001737	24358021	425	13	15	SCML2	CDK2	10389	1017	0.917
PLOS Biology	journal.pbio.1001737	24358021	430	10	12	SCML2	CDK2	10389	1017	0.92
PLOS Biology	journal.pbio.1001737	24358021	462	4	8	SCML2	CDK2	10389	1017	0.965
PLOS Biology	journal.pbio.1001737	24358021	490	9	11	SCML2	CDK2	10389	1017	0.92
PLOS Biology	journal.pbio.1001737	24358021	493	39	41	SCML2	CDK2	10389	1017	0.936
PLOS Biology	journal.pbio.1001737	24358021	665	7	9	SCML2	CDK2	10389	1017	0.986
PLOS Biology	journal.pbio.1001737	24358021	72	0	6	SCML2	CDK2	10389	1017	0.913
PLOS Biology	journal.pbio.1001737	24358021	732	11	16	SCML2	CDK2	10389	1017	0.923
PLOS Biology	journal.pbio.1001737	24358021	807	3	7	SCML2	CDK2	10389	1017	0.945
PLOS Biology	journal.pbio.1001737	24358021	811	9	11	SCML2	CDK2	10389	1017	0.987
PLOS Biology	journal.pbio.1001758	24409098	186	1	10	NF-YA	NF-YB	4800	4801	0.945
PLOS Biology	journal.pbio.1001758	24409098	186	1	12	NF-YA	NF-YC	4800	4802	0.915
PLOS Biology	journal.pbio.1001819	24667498	122	32	42	p53	JMJD6	7157	23210	0.907
PLOS Biology	journal.pbio.1001819	24667498	126	7	15	p53	JMJD6	7157	23210	0.908
PLOS Biology	journal.pbio.1001819	24667498	135	3	7	p53	JMJD6	7157	23210	0.953
PLOS Biology	journal.pbio.1001819	24667498	444	9	13	JMJD6	p53	23210	7157	0.91
PLOS Biology	journal.pbio.1001819	24667498	453	28	35	JMJD6	p53	23210	7157	0.916
PLOS Biology	journal.pbio.1001819	24667498	68	28	30	p53	MDMX	7157	4194	0.917
PLOS Biology	journal.pbio.1001819	24667498	738	0	21	MDMX	p53	4194	7157	0.95
PLOS Biology	journal.pbio.1001819	24667498	8	4	12	JMJD6	p53	23210	7157	0.926
PLOS Biology	journal.pbio.1001819	24667498	88	11	14	JMJD6	p53	23210	7157	0.977
PLOS Biology	journal.pbio.1001819	24667498	90	10	12	p53	JMJD6	7157	23210	0.935
PLOS Biology	journal.pbio.1001819	24667498	90	12	44	JMJD6	p53	23210	7157	0.909
PLOS Biology	journal.pbio.1001819	24667498	909	8	18	p53	JMJD6	7157	23210	0.925
PLOS Biology	journal.pbio.1001819	24667498	915	5	12	JMJD6	p53	23210	7157	0.951
PLOS Biology	journal.pbio.1001819	24667498	921	10	12	p53	JMJD6	7157	23210	0.969
PLOS Biology	journal.pbio.1001819	24667498	921	3	10	JMJD6	p53	23210	7157	0.949
PLOS Biology	journal.pbio.1001819	24667498	923	7	9	JMJD6	p53	23210	7157	0.954
PLOS Biology	journal.pbio.1001819	24667498	935	2	4	JMJD6	p53	23210	7157	0.973
PLOS Biology	journal.pbio.1001840	24737000	420	8	13	CBP	BMAL1	55824;1387	406	0.934
PLOS Biology	journal.pbio.1001840	24737000	61	10	13	BMAL1	CBP	406	55824;1387	0.907
PLOS Biology	journal.pbio.1001840	24737000	70	5	17	BMAL1	CLOCK	406	9575	0.964
PLOS Biology	journal.pbio.1001856	24800743	151	14	16	ATM	RSF1	472	51773	0.923
PLOS Biology	journal.pbio.1001856	24800743	244	5	7	RSF1	CENPA	51773	1058	0.933
PLOS Biology	journal.pbio.1001856	24800743	260	3	10	FANCD2	RSF1	2177	51773	0.928
PLOS Biology	journal.pbio.1001856	24800743	514	0	15	ATM	RSF1	472	51773	0.907
PLOS Biology	journal.pbio.1001856	24800743	514	11	15	ATM	RSF1	472	51773	0.975
PLOS Biology	journal.pbio.1001856	24800743	62	14	25	RSF1	CENPA	51773	1058	0.982
PLOS Biology	journal.pbio.1001856	24800743	681	4	7	ATM	RSF1	472	51773	0.918
PLOS Biology	journal.pbio.1001856	24800743	691	8	10	FANCD2	FANCI	2177	55215	0.95
PLOS Biology	journal.pbio.1001856	24800743	80	3	15	RSF1	MHF2	51773	201254	0.975
PLOS Biology	journal.pbio.1001856	24800743	98	6	9	RSF1	ATM	51773	472	0.937
PLOS Biology	journal.pbio.1001860	24823650	68	7	16	p53	MDM2	7157	4193	0.931
PLOS Biology	journal.pbio.1001890	24960041	75	2	17	HBE	2015-10-04	3046	5460	0.909
PLOS Biology	journal.pbio.1001918	25093680	12	0	2	p45	p75	5705;6502	7133;11168	0.964
PLOS Biology	journal.pbio.1001918	25093680	15	3	8	p45	p75	5705;6502	7133;11168	0.971
PLOS Biology	journal.pbio.1001918	25093680	484	8	10	p75	p45	7133;11168	5705;6502	0.907
PLOS Biology	journal.pbio.1001918	25093680	501	6	8	p45	p75	5705;6502	7133;11168	0.934
PLOS Biology	journal.pbio.1001918	25093680	503	11	17	p45	p75	5705;6502	7133;11168	0.951
PLOS Biology	journal.pbio.1001918	25093680	510	30	32	p45	p75	5705;6502	7133;11168	0.944
PLOS Biology	journal.pbio.1001918	25093680	526	5	24	p45	p75	5705;6502	7133;11168	0.919
PLOS Biology	journal.pbio.1001918	25093680	533	13	15	p45	p75	5705;6502	7133;11168	0.926
PLOS Biology	journal.pbio.1001918	25093680	53	4	15	p45	p75	5705;6502	7133;11168	0.966
PLOS Biology	journal.pbio.1001918	25093680	539	8	10	p45	p75	5705;6502	7133;11168	0.907
PLOS Biology	journal.pbio.1001918	25093680	542	10	18	p75	RhoA	7133;11168	387	0.953
PLOS Biology	journal.pbio.1001918	25093680	545	3	5	p45	p75	5705;6502	7133;11168	0.939
PLOS Biology	journal.pbio.1001918	25093680	573	1	4	p45	p75	5705;6502	7133;11168	0.962
PLOS Biology	journal.pbio.1001918	25093680	65	6	8	p45	p75	5705;6502	7133;11168	0.987
PLOS Biology	journal.pbio.1001918	25093680	66	15	17	p45	p75	5705;6502	7133;11168	0.948
PLOS Biology	journal.pbio.1001918	25093680	687	10	15	p45	p75	5705;6502	7133;11168	0.914
PLOS Biology	journal.pbio.1001918	25093680	70	6	11	p45	p75	5705;6502	7133;11168	0.926
PLOS Biology	journal.pbio.1001918	25093680	72	11	13	p45	p75	5705;6502	7133;11168	0.905
PLOS Biology	journal.pbio.1001918	25093680	738	16	19	p45	p75	5705;6502	7133;11168	0.922
PLOS Biology	journal.pbio.1001918	25093680	79	25	30	p45	p75	5705;6502	7133;11168	0.924
PLOS Biology	journal.pbio.1001918	25093680	81	3	16	p75	p45	7133;11168	5705;6502	0.906
PLOS Biology	journal.pbio.1001918	25093680	97	4	14	p45	p75	5705;6502	7133;11168	0.978
PLOS Genetics	journal.pgen.0010002	16103915	233	11	15	tomosyn	SNAP-25	134957	6616	0.909
PLOS Genetics	journal.pgen.0010027	16132082	197	7	28	KLRC1	HLA-E	3821	3133	0.91
PLOS Genetics	journal.pgen.0010027	16132082	204	1	13	NKG2D	MICB	22914	4277	0.919
PLOS Genetics	journal.pgen.0020001	16440056	1215	26	33	MP1	p14	10531;8649	10923;10263;1029;28956	0.924
PLOS Genetics	journal.pgen.0020001	16440056	819	0	28	DYNLL2	DYNLL1	140735	8655	0.901
PLOS Genetics	journal.pgen.0020005	16462942	547	10	16	MSL1	DCC	339287	1630	0.9
PLOS Genetics	journal.pgen.0020005	16462942	71	4	15	MSL2	DCC	55167	1630	0.906
PLOS Genetics	journal.pgen.0020074	16710447	883	21	26	MLL	GAS41	4297	8089	0.943
PLOS Genetics	journal.pgen.0020074	16710447	883	24	26	AF10	GAS41	8028	8089	0.972
PLOS Genetics	journal.pgen.0020084	16741559	687	3	10	ICIS	INCENP	57509;23281	3619	0.907
PLOS Genetics	journal.pgen.0020098	16789829	413	5	18	MAT	HML	4143	10462	0.902
PLOS Genetics	journal.pgen.0020098	16789829	413	5	9	MAT	HML	4143	10462	0.935
PLOS Genetics	journal.pgen.0020098	16789829	427	8	18	MAT	HML	4143	10462	0.923
PLOS Genetics	journal.pgen.0020098	16789829	474	10	12	MAT	HML	4143	10462	0.943
PLOS Genetics	journal.pgen.0020098	16789829	93	42	47	MAT	HML	4143	10462	0.97
PLOS Genetics	journal.pgen.0020116	NULL	623	10	20	REV3	BLM	5980	641	0.914
PLOS Genetics	journal.pgen.0020116	NULL	623	6	20	TLS	BLM	2521	641	0.923
PLOS Genetics	journal.pgen.0020131	16934001	463	5	20	IFNGR1	STAT1	3459	6772	0.903
PLOS Genetics	journal.pgen.0020131	16934001	465	20	31	IFNG	GAS	3458	79447;2588	0.937
PLOS Genetics	journal.pgen.0020139	16934006	56	10	19	GATA2	CAD	2624	1677;790	0.911
PLOS Genetics	journal.pgen.0020160	17002502	61	8	20	ATF6	YY1	22926	7528	0.9
PLOS Genetics	journal.pgen.0020181	17083276	536	18	22	MBD1	p150	4152	25;30849;290	0.913
PLOS Genetics	journal.pgen.0030012	17238288	776	9	18	RET	SMC3	5979	9126	0.953
PLOS Genetics	journal.pgen.0030028	17319746	392	19	24	SMC3	RAD21	9126	5885	0.926
PLOS Genetics	journal.pgen.0030032	17319749	147	0	7	BLM	TRF2	641	7014;9519	0.901
PLOS Genetics	journal.pgen.0030041	17367211	182	4	8	CFHR1	C3b	3078	718	0.928
PLOS Genetics	journal.pgen.0030041	17367211	182	6	8	CFHR3	C3b	10878	718	0.925
PLOS Genetics	journal.pgen.0030076	17500594	375	2	23	KAP1	HP1	10155	23468	0.925
PLOS Genetics	journal.pgen.0030076	17500594	375	2	5	KAP1	HP1	10155	23468	0.925
PLOS Genetics	journal.pgen.0030076	17500594	660	23	33	ESET	ERG	9869	2078	0.94
PLOS Genetics	journal.pgen.0030102	17590085	616	0	16	COUP-TFII	BMP2	7026	650	0.912
PLOS Genetics	journal.pgen.0030129	17907808	385	11	21	SIRT1	PGC1	23411	10891	0.901
PLOS Genetics	journal.pgen.0030136	17708682	191	12	20	p300	TAF1	2033	6872	0.944
PLOS Genetics	journal.pgen.0030136	17708682	191	14	20	TRAP220	TAF1	5469	6872	0.91
PLOS Genetics	journal.pgen.0030137	17708683	319	9	11	MBD2	MBD3	8932	53615	0.914
PLOS Genetics	journal.pgen.0030178	17953485	1217	8	10	TCF-4	beta-catenin	6934	1499	0.916
PLOS Genetics	journal.pgen.0030207	18039032	519	20	29	SRF	c-fos	6722	2353	0.909
PLOS Genetics	journal.pgen.0030209	18020713	388	4	6	POF	HP1	1730;79983	23468	0.913
PLOS Genetics	journal.pgen.0030209	18020713	52	0	19	HP1	POF	23468	1730;79983	0.905
PLOS Genetics	journal.pgen.0030209	18020713	556	2	4	POF	HP1	1730;79983	23468	0.944
PLOS Genetics	journal.pgen.0030209	18020713	68	8	10	POF	HP1	1730;79983	23468	0.959
PLOS Genetics	journal.pgen.0030209	18020713	8	19	27	HP1	POF	23468	1730;79983	0.956
PLOS Genetics	journal.pgen.0030209	18020713	8	27	30	POF	HP1	1730;79983	23468	0.903
PLOS Genetics	journal.pgen.0030209	18020713	8	4	19	POF	HP1	1730;79983	23468	0.985
PLOS Genetics	journal.pgen.1000016	18369441	654	26	32	CTCF	kaiso	10664	10009	0.926
PLOS Genetics	journal.pgen.1000027	18369446	747	28	37	TRIP6	RIL	7205	8572	0.94
PLOS Genetics	journal.pgen.1000027	18369446	747	28	43	TRIP6	PTP-BL	7205	5783	0.942
PLOS Genetics	journal.pgen.1000031	18369450	462	10	13	PGBD3	CSB	267004	1443;2074	0.915
PLOS Genetics	journal.pgen.1000031	18369450	478	0	4	CSB	TFIIH	1443;2074	2965;2967;2966;2968;2068;2071;404672	0.957
PLOS Genetics	journal.pgen.1000066	18451980	397	21	23	MSL1	MSL2	339287	55167	0.939
PLOS Genetics	journal.pgen.1000066	18451980	41	7	9	MSL1	MSL2	339287	55167	0.902
PLOS Genetics	journal.pgen.1000066	18451980	45	0	13	MSL2	MSL1	55167	339287	0.963
PLOS Genetics	journal.pgen.1000067	18464914	50	2	7	DHPS	C11	1725	1109	0.903
PLOS Genetics	journal.pgen.1000089	18535655	488	8	15	ISWI	GCN5	6594;8467	2648;8850	0.928
PLOS Genetics	journal.pgen.1000093	18551167	55	5	14	DDB2	XPC	1643	7508	0.918
PLOS Genetics	journal.pgen.1000093	18551167	689	30	42	DDB2	XPC	1643	7508	0.954
PLOS Genetics	journal.pgen.1000093	18551167	720	23	35	DDB2	XPC	1643	7508	0.974
PLOS Genetics	journal.pgen.1000104	18714371	197	14	22	MDM2	p53	4193	7157	0.97
PLOS Genetics	journal.pgen.1000108	18584035	539	16	18	SRC1	TIF2	8648	10499	0.931
PLOS Genetics	journal.pgen.1000108	18584035	631	10	12	TIF2	SRC1	10499	8648	0.925
PLOS Genetics	journal.pgen.1000155	18704159	777	2	7	DNMT1	DNMT3B	1786	1789	0.932
PLOS Genetics	journal.pgen.1000169	18769711	197	15	22	CTCF	BORIS	10664	140690	0.962
PLOS Genetics	journal.pgen.1000169	18769711	463	5	14	CTCF	H19	10664	283120	0.913
PLOS Genetics	journal.pgen.1000169	18769711	463	7	14	BORIS	H19	140690	283120	0.907
PLOS Genetics	journal.pgen.1000169	18769711	674	22	24	BORIS	CTCF	140690	10664	0.915
PLOS Genetics	journal.pgen.1000186	18787696	65	8	10	MUS81	MLH1	80198	4292	0.908
PLOS Genetics	journal.pgen.1000189	18787700	329	9	13	MSH2	CHK2	4436	11200	0.94
PLOS Genetics	journal.pgen.1000189	18787700	329	9	17	MSH2	MLH1	4436	4292	0.982
PLOS Genetics	journal.pgen.1000189	18787700	330	18	24	MLH1	MSH2	4292	4436	0.978
PLOS Genetics	journal.pgen.1000189	18787700	330	18	26	MLH1	CHK2	4292	11200	0.926
PLOS Genetics	journal.pgen.1000220	18846214	14	0	6	MFN1	OPA1	55669	4976;9968	0.952
PLOS Genetics	journal.pgen.1000253	19008953	267	35	37	XPB	p52	2071	11168;4791	0.911
PLOS Genetics	journal.pgen.1000257	19008940	754	0	25	BORIS	CTCF	140690	10664	0.969
PLOS Genetics	journal.pgen.1000257	19008940	754	20	25	BORIS	CTCF	140690	10664	0.979
PLOS Genetics	journal.pgen.1000257	19008940	756	1	6	BORIS	H19	140690	283120	0.906
PLOS Genetics	journal.pgen.1000257	19008940	758	3	5	BORIS	CTCF	140690	10664	0.92
PLOS Genetics	journal.pgen.1000257	19008940	964	15	21	CTCF	BORIS	10664	140690	0.926
PLOS Genetics	journal.pgen.1000275	19043539	755	7	18	HEB	ETO	6938	862	0.9
PLOS Genetics	journal.pgen.1000275	19043539	786	4	17	ETO	HEB	862	6938	0.967
PLOS Genetics	journal.pgen.1000302	19079572	362	0	20	DCC	MSL1	1630	339287	0.909
PLOS Genetics	journal.pgen.1000302	19079572	364	5	18	DCC	MSL1	1630	339287	0.9
PLOS Genetics	journal.pgen.1000302	19079572	641	6	10	MSL1	MOF	339287	84148	0.964
PLOS Genetics	journal.pgen.1000302	19079572	75	39	43	MSL3	MOF	10943	84148	0.934
PLOS Genetics	journal.pgen.1000302	19079572	98	4	11	MSL3	MSL1	10943	339287	0.981
PLOS Genetics	journal.pgen.1000328	19132085	224	5	12	CUL3	ACS5	8452	51703	0.963
PLOS Genetics	journal.pgen.1000387	19229318	318	6	12	PARG	PARP1	8505	142	0.923
PLOS Genetics	journal.pgen.1000387	19229318	38	7	19	PARG	PARP1	8505	142	0.951
PLOS Genetics	journal.pgen.1000387	19229318	504	24	26	PARP1	PARG	142	8505	0.931
PLOS Genetics	journal.pgen.1000393	19247432	296	9	20	SYCE2	RAD51	256126	5888	0.969
PLOS Genetics	journal.pgen.1000393	19247432	330	13	15	SYCP1	SYCE2	6847	256126	0.916
PLOS Genetics	journal.pgen.1000393	19247432	337	9	35	SYCP1	SYCE2	6847	256126	0.901
PLOS Genetics	journal.pgen.1000393	19247432	374	8	20	SYCE2	RAD51	256126	5888	0.904
PLOS Genetics	journal.pgen.1000423	19300480	42	9	18	CTCF	IGF2	10664	3481	0.965
PLOS Genetics	journal.pgen.1000453	19360117	678	4	30	NIK	CTCF	9020;9448	10664	0.906
PLOS Genetics	journal.pgen.1000482	19436705	311	24	35	MSH6	MSH2	2956	4436	0.952
PLOS Genetics	journal.pgen.1000482	19436705	311	6	35	MSH3	MSH2	4437	4436	0.921
PLOS Genetics	journal.pgen.1000482	19436705	342	15	17	MSH3	MSH2	4437	4436	0.952
PLOS Genetics	journal.pgen.1000482	19436705	46	5	7	MSH2	MSH3	4436	4437	0.925
PLOS Genetics	journal.pgen.1000559	19593370	396	20	22	Scc2	HP1	25836	23468	0.916
PLOS Genetics	journal.pgen.1000559	19593370	396	6	20	HP1	Scc2	23468	25836	0.989
PLOS Genetics	journal.pgen.1000567	19609353	243	5	11	BAF	BAF57	8815	6605	0.979
PLOS Genetics	journal.pgen.1000567	19609353	435	3	17	BAF	BAF57	8815	6605	0.914
PLOS Genetics	journal.pgen.1000575	19629168	401	11	15	SMAD4	SMAD2	4089	4087	0.965
PLOS Genetics	journal.pgen.1000575	19629168	77	1	7	SMAD2	SMAD4	4087	4089	0.969
PLOS Genetics	journal.pgen.1000575	19629168	77	3	7	SMAD3	SMAD4	4088	4089	0.92
PLOS Genetics	journal.pgen.1000622	19714219	540	22	32	TPP1	POT1	1200	25913	0.91
PLOS Genetics	journal.pgen.1000623	19714205	275	0	10	TLE4	PAX5	7091	5079	0.905
PLOS Genetics	journal.pgen.1000635	19730684	225	5	10	GASZ	RANBP9	136991	10048	0.946
PLOS Genetics	journal.pgen.1000635	19730684	490	6	9	GASZ	RANBP9	136991	10048	0.955
PLOS Genetics	journal.pgen.1000637	19730683	260	3	7	DREAM	FOXE1	30818	2304	0.94
PLOS Genetics	journal.pgen.1000637	19730683	411	10	15	DREAM	FOXE1	30818	2304	0.91
PLOS Genetics	journal.pgen.1000637	19730683	500	31	33	USF1	USF2	7391	7392	0.922
PLOS Genetics	journal.pgen.1000639	19749979	1065	27	40	CA150	SF1	10915	7536	0.937
PLOS Genetics	journal.pgen.1000644	19750210	953	29	39	ESET	ERG	9869	2078	0.934
PLOS Genetics	journal.pgen.1000657	19763173	35	9	16	p53	MDM2	7157	4193	0.946
PLOS Genetics	journal.pgen.1000657	19763173	47	6	26	p53	MDM2	7157	4193	0.963
PLOS Genetics	journal.pgen.1000657	19763173	807	31	38	MDM2	p53	4193	7157	0.931
PLOS Genetics	journal.pgen.1000675	19798448	1106	5	8	FBP17	ABI1	23048	10006	0.931
PLOS Genetics	journal.pgen.1000682	19834536	332	5	17	Lea1	DBP2	6627	8449	0.969
PLOS Genetics	journal.pgen.1000682	19834536	633	19	22	SPT3	TFIID	8464	6908	0.923
PLOS Genetics	journal.pgen.1000684	19834596	572	18	23	PCNA	p300	5111	2033	0.944
PLOS Genetics	journal.pgen.1000684	19834596	821	16	18	p300	PCNA	2033	5111	0.949
PLOS Genetics	journal.pgen.1000712	19893612	240	0	11	OAZ1	OAZ2	4946	4947	0.918
PLOS Genetics	journal.pgen.1000712	19893612	240	0	3	OAZ1	ODC	4946	4953;89874	0.946
PLOS Genetics	journal.pgen.1000717	19911040	66	3	5	TIA1	TIAR	7072	7073	0.907
PLOS Genetics	journal.pgen.1000726	19911051	93	3	6	RbAp48	CENP-A	5928	1058	0.913
PLOS Genetics	journal.pgen.1000747	19956691	62	4	7	NOG	BMP7	9241	655	0.932
PLOS Genetics	journal.pgen.1000768	20011104	269	29	32	ARL15	adiponectin	54622	9370	0.926
PLOS Genetics	journal.pgen.1000769	20011120	260	11	22	V35	HP1	28474	23468	0.956
PLOS Genetics	journal.pgen.1000769	20011120	260	13	22	P66	HP1	10714	23468	0.968
PLOS Genetics	journal.pgen.1000778	20019798	207	11	23	ETS1	GABPA	2113	2551	0.907
PLOS Genetics	journal.pgen.1000778	20019798	310	17	25	ETS1	CBP	2113	55824;1387	0.978
PLOS Genetics	journal.pgen.1000778	20019798	325	9	16	ETS1	CBP	2113	55824;1387	0.971
PLOS Genetics	journal.pgen.1000778	20019798	478	5	12	ETS1	CBP	2113	55824;1387	0.935
PLOS Genetics	journal.pgen.1000778	20019798	478	5	21	ETS1	CBP	2113	55824;1387	0.964
PLOS Genetics	journal.pgen.1000778	20019798	478	5	38	ETS1	CBP	2113	55824;1387	0.902
PLOS Genetics	journal.pgen.1000778	20019798	486	8	10	ETS1	CBP	2113	55824;1387	0.931
PLOS Genetics	journal.pgen.1000778	20019798	527	17	28	GABPA	CBP	2551	55824;1387	0.966
PLOS Genetics	journal.pgen.1000778	20019798	527	6	17	ETS1	GABPA	2113	2551	0.984
PLOS Genetics	journal.pgen.1000778	20019798	527	6	28	ETS1	CBP	2113	55824;1387	0.993
PLOS Genetics	journal.pgen.1000790	20041224	421	6	22	IGF2	CTCF	3481	10664	0.916
PLOS Genetics	journal.pgen.1000790	20041224	421	8	22	H19	CTCF	283120	10664	0.919
PLOS Genetics	journal.pgen.1000801	20062519	161	32	36	ATR	ATRIP	390502;84168;545	84126	0.92
PLOS Genetics	journal.pgen.1000804	20062523	588	3	11	VEZF1	APRT	7716	353	0.961
PLOS Genetics	journal.pgen.1000804	20062523	594	5	13	VEZF1	DHFR	7716	1719	0.932
PLOS Genetics	journal.pgen.1000804	20062523	769	0	8	VEZF1	APRT	7716	353	0.948
PLOS Genetics	journal.pgen.1000804	20062523	769	2	8	SP1	APRT	6667	353	0.933
PLOS Genetics	journal.pgen.1000804	20062523	804	0	2	SP1	SP3	6667	6670	0.913
PLOS Genetics	journal.pgen.1000805	20062800	225	4	9	ASH1	TRX	429;55870	7295	0.924
PLOS Genetics	journal.pgen.1000805	20062800	308	3	15	ASH1	TRX	429;55870	7295	0.959
PLOS Genetics	journal.pgen.1000805	20062800	325	12	14	ASH1	TRX	429;55870	7295	0.909
PLOS Genetics	journal.pgen.1000805	20062800	707	17	19	ASH1	TRX	429;55870	7295	0.915
PLOS Genetics	journal.pgen.1000805	20062800	8	26	28	TRX	ASH1	7295	429;55870	0.903
PLOS Genetics	journal.pgen.1000809	20084103	58	3	12	ETV4	GDNF	2118	2668	0.918
PLOS Genetics	journal.pgen.1000826	20107607	410	9	11	RAD51	BRCA2	5888	675	0.923
PLOS Genetics	journal.pgen.1000826	20107607	411	14	27	BRIT1	BRCA2	79648	675	0.974
PLOS Genetics	journal.pgen.1000828	20107609	14	7	22	CtIP	BRCA1	5932	672	0.902
PLOS Genetics	journal.pgen.1000828	20107609	241	13	17	CtIP	BRCA1	5932	672	0.951
PLOS Genetics	journal.pgen.1000828	20107609	241	3	17	CtIP	BRCA1	5932	672	0.944
PLOS Genetics	journal.pgen.1000828	20107609	241	3	5	CtIP	BRCA1	5932	672	0.9
PLOS Genetics	journal.pgen.1000828	20107609	46	0	3	BRCA1	CtIP	672	5932	0.93
PLOS Genetics	journal.pgen.1000828	20107609	696	8	10	CtIP	BRCA1	5932	672	0.969
PLOS Genetics	journal.pgen.1000830	20107519	864	29	39	ESET	ERG	9869	2078	0.942
PLOS Genetics	journal.pgen.1000839	20140190	10	5	11	ATR	ATM	390502;84168;545	472	0.93
PLOS Genetics	journal.pgen.1000839	20140190	43	2	9	ATRIP	ATR	84126	390502;84168;545	0.938
PLOS Genetics	journal.pgen.1000852	20174551	43	2	11	DSS1	BRCA2	7979	675	0.943
PLOS Genetics	journal.pgen.1000869	20221260	440	0	5	KAP1	HP1	10155	23468	0.944
PLOS Genetics	journal.pgen.1000927	20442873	94	8	16	HDAC1	HDAC2	3065	3066	0.92
PLOS Genetics	journal.pgen.1000963	20502686	323	3	10	LRIG1	ALK6	26018	658	0.953
PLOS Genetics	journal.pgen.1000963	20502686	375	0	6	LRIG1	c-Cbl	26018	867	0.94
PLOS Genetics	journal.pgen.1000997	20585621	6	0	10	CCL3	CCR5	6348	1234	0.911
PLOS Genetics	journal.pgen.1001003	20585628	803	21	24	ARF	DP1	1029	5729;7027;7905	0.945
PLOS Genetics	journal.pgen.1001003	20585628	803	21	28	ARF	DP1	1029	5729;7027;7905	0.941
PLOS Genetics	journal.pgen.1001010	20657659	33	10	18	CHD7	BRG1	55636	6597	0.902
PLOS Genetics	journal.pgen.1001017	20628568	406	5	8	IscU	IscS	23479	9054	0.953
PLOS Genetics	journal.pgen.1001063	20730086	100	0	2	PNR	CHIP	9038;10002	10273	0.934
PLOS Genetics	journal.pgen.1001063	20730086	438	0	11	SSDP	SSDP1	23648	23648	0.929
PLOS Genetics	journal.pgen.1001063	20730086	95	15	28	LIM	SSDP	10611	23648	0.933
PLOS Genetics	journal.pgen.1001063	20730086	95	3	15	CHIP	LIM	10273	10611	0.951
PLOS Genetics	journal.pgen.1001063	20730086	95	3	28	CHIP	SSDP	10273	23648	0.917
PLOS Genetics	journal.pgen.1001065	20808887	10	3	11	p63	SHFM1	8626	7979	0.922
PLOS Genetics	journal.pgen.1001065	20808887	557	10	15	p63	CTCF	8626	10664	0.941
PLOS Genetics	journal.pgen.1001075	20865169	599	12	22	HDAC6	VCP	10013	7415	0.949
PLOS Genetics	journal.pgen.1001075	20865169	599	19	22	HDAC6	VCP	10013	7415	0.93
PLOS Genetics	journal.pgen.1001106	20838592	526	10	26	DNMT3L	DNMT3B	29947	1789	0.945
PLOS Genetics	journal.pgen.1001106	20838592	58	10	12	DNMT3A	DNMT3B	1788	1789	0.927
PLOS Genetics	journal.pgen.1001106	20838592	603	23	25	DNMT3A	DNMT3B	1788	1789	0.995
PLOS Genetics	journal.pgen.1001110	20838603	588	27	34	MCM3	MCM2	4172	4171	0.903
PLOS Genetics	journal.pgen.1001131	20885795	447	8	21	MICB	NOTCH4	4277	4855	0.91
PLOS Genetics	journal.pgen.1001137	20885787	218	11	29	ATRX	DAXX	546	1616	0.938
PLOS Genetics	journal.pgen.1001137	20885787	218	21	29	ATRX	DAXX	546	1616	0.941
PLOS Genetics	journal.pgen.1001137	20885787	366	10	16	ATRX	DAXX	546	1616	0.912
PLOS Genetics	journal.pgen.1001137	20885787	381	3	13	DAXX	ATRX	1616	546	0.926
PLOS Genetics	journal.pgen.1001137	20885787	383	6	13	ATRX	DAXX	546	1616	0.995
PLOS Genetics	journal.pgen.1001178	21060808	133	2	4	RARA	POU2F1	5914	5451	0.906
PLOS Genetics	journal.pgen.1001178	21060808	56	3	14	RPTOR	EIF4EBP1	57521	1978	0.965
PLOS Genetics	journal.pgen.1001178	21060808	56	3	16	RPTOR	RPS6KB1	57521	6198	0.918
PLOS Genetics	journal.pgen.1001178	21060808	56	3	29	RPTOR	MTOR	57521	2475	0.962
PLOS Genetics	journal.pgen.1001178	21060808	56	3	7	RPTOR	TOR	57521	6097	0.901
PLOS Genetics	journal.pgen.1001229	21151955	641	4	9	PGAM5	PINK1	192111	65018	0.947
PLOS Genetics	journal.pgen.1001229	21151955	650	28	31	PGAM5	PINK1	192111	65018	0.915
PLOS Genetics	journal.pgen.1001229	21151955	666	10	13	PGAM5	PINK1	192111	65018	0.928
PLOS Genetics	journal.pgen.1001229	21151955	775	3	9	PGAM5	PINK1	192111	65018	0.938
PLOS Genetics	journal.pgen.1001229	21151955	806	8	38	PGAM5	PINK1	192111	65018	0.917
PLOS Genetics	journal.pgen.1001232	21151958	919	26	31	COP9	SCF	10920	4254	0.916
PLOS Genetics	journal.pgen.1001237	21151574	91	23	31	TOR	PINK1	6097	65018	0.904
PLOS Genetics	journal.pgen.1001258	21203491	289	0	3	ATF2	MITF	1386;2668	4286	0.909
PLOS Genetics	journal.pgen.1001258	21203491	316	18	27	ATF2	SOX10	1386;2668	6663	0.971
PLOS Genetics	journal.pgen.1001258	21203491	904	1	4	ATF2	MITF	1386;2668	4286	0.923
PLOS Genetics	journal.pgen.1001258	21203491	943	4	8	ATF2	MITF	1386;2668	4286	0.903
PLOS Genetics	journal.pgen.1001258	21203491	963	1	7	ATF2	MITF	1386;2668	4286	0.96
PLOS Genetics	journal.pgen.1001271	21249182	487	20	34	E2F-4	p107	1874	5933	0.938
PLOS Genetics	journal.pgen.1001273	21249183	336	9	19	CD40	TRAF6	958	7189	0.932
PLOS Genetics	journal.pgen.1001286	21304883	414	16	42	DNMT3B	DNMT3A	1789	1788	0.909
PLOS Genetics	journal.pgen.1001288	21304887	1430	12	24	p47	p97	3621;55968	50628;10428;1982;7415	0.907
PLOS Genetics	journal.pgen.1001331	21423666	34	5	14	DCX	LIS1	1641	5048	0.954
PLOS Genetics	journal.pgen.1001349	21455483	79	3	17	MLL	WDR5	4297	11091	0.905
PLOS Genetics	journal.pgen.1001351	21483803	413	22	24	p53	MDM2	7157	4193	0.914
PLOS Genetics	journal.pgen.1001351	21483803	894	22	25	MDM2	p53	4193	7157	0.962
PLOS Genetics	journal.pgen.1001351	21483803	895	26	29	MDM2	p53	4193	7157	0.93
PLOS Genetics	journal.pgen.1001356	21483804	561	10	14	IL-8	CXCR2	3576	3579	0.902
PLOS Genetics	journal.pgen.1001367	21533173	136	0	3	EXO1	14-3-3	9156	10971	0.954
PLOS Genetics	journal.pgen.1001367	21533173	77	0	4	14-3-3	EXO1	10971	9156	0.901
PLOS Genetics	journal.pgen.1001374	21533024	200	4	17	NFKB1	RELB	4790	5971	0.929
PLOS Genetics	journal.pgen.1001377	21533078	355	20	27	PDP	IIS	54704	404552	0.915
PLOS Genetics	journal.pgen.1002049	21533177	721	10	12	LIG4	XRCC4	3981	7518	0.957
PLOS Genetics	journal.pgen.1002060	21573139	722	3	15	TPP1	POT1	1200	25913	0.902
PLOS Genetics	journal.pgen.1002060	21573139	722	9	15	TEBP	POT1	10728	25913	0.921
PLOS Genetics	journal.pgen.1002068	21589899	407	6	12	HJURP	CENP-A	55355	1058	0.966
PLOS Genetics	journal.pgen.1002088	21637789	362	4	7	SYCE3	SYCE1	644186	93426	0.9
PLOS Genetics	journal.pgen.1002088	21637789	428	18	27	SYCE3	SYCE2	644186	256126	0.91
PLOS Genetics	journal.pgen.1002088	21637789	523	0	3	SYCE3	SYCE1	644186	93426	0.927
PLOS Genetics	journal.pgen.1002088	21637789	523	0	5	SYCE3	SYCE2	644186	256126	0.957
PLOS Genetics	journal.pgen.1002091	21750679	613	3	10	A20	NF-kappaB	7128;28935	4790	0.909
PLOS Genetics	journal.pgen.1002097	21731497	434	9	15	IRF	IRF8	84676	3394	0.935
PLOS Genetics	journal.pgen.1002104	21655088	610	16	23	VAC14	FIG4	55697	9896	0.957
PLOS Genetics	journal.pgen.1002104	21655088	71	15	17	VAC14	FIG4	55697	9896	0.964
PLOS Genetics	journal.pgen.1002104	21655088	7	16	21	FIG4	VAC14	9896	55697	0.916
PLOS Genetics	journal.pgen.1002104	21655088	93	2	20	VAC14	FIG4	55697	9896	0.915
PLOS Genetics	journal.pgen.1002104	21655088	93	2	9	VAC14	FIG4	55697	9896	0.923
PLOS Genetics	journal.pgen.1002104	21655088	99	6	13	FIG4	VAC14	9896	55697	0.953
PLOS Genetics	journal.pgen.1002148	21779174	418	8	12	BRCA1	BRCA2	672	675	0.915
PLOS Genetics	journal.pgen.1002148	21779174	431	5	12	BRCA2	PALB2	675	79728	0.918
PLOS Genetics	journal.pgen.1002148	21779174	718	23	26	RAD51	BRCA1	5888	672	0.972
PLOS Genetics	journal.pgen.1002148	21779174	750	17	21	BRCA2	RAD51	675	5888	0.94
PLOS Genetics	journal.pgen.1002175	21811414	413	6	20	RBBP5	USF1	5929	7391	0.939
PLOS Genetics	journal.pgen.1002194	21829378	184	3	8	LGI2	ADAM23	55203	10863;8745	0.941
PLOS Genetics	journal.pgen.1002194	21829378	185	1	11	LGI2	ADAM11	55203	4185	0.908
PLOS Genetics	journal.pgen.1002194	21829378	185	1	9	LGI2	ADAM23	55203	10863;8745	0.949
PLOS Genetics	journal.pgen.1002194	21829378	188	4	11	LGI2	LGI1	55203	9211	0.941
PLOS Genetics	journal.pgen.1002194	21829378	242	4	11	LGI2	ADAM22	55203	53616	0.932
PLOS Genetics	journal.pgen.1002194	21829378	242	7	11	LGI1	ADAM22	9211	53616	0.944
PLOS Genetics	journal.pgen.1002194	21829378	242	7	13	LGI1	ADAM23	9211	10863;8745	0.92
PLOS Genetics	journal.pgen.1002194	21829378	258	0	3	LGI2	ADAM22	55203	53616	0.909
PLOS Genetics	journal.pgen.1002194	21829378	258	0	5	LGI2	ADAM23	55203	10863;8745	0.95
PLOS Genetics	journal.pgen.1002214	21829392	255	2	4	TARDBP	FUS	23435	2521	0.904
PLOS Genetics	journal.pgen.1002214	21829392	270	9	11	FUS	TARDBP	2521	23435	0.902
PLOS Genetics	journal.pgen.1002214	21829392	373	16	24	TDP-43	FUS	23435	2521	0.907
PLOS Genetics	journal.pgen.1002214	21829392	374	13	24	FUS	TDP-43	2521	23435	0.966
PLOS Genetics	journal.pgen.1002214	21829392	534	35	37	FUS	TDP-43	2521	23435	0.972
PLOS Genetics	journal.pgen.1002214	21829392	58	33	35	TARDBP	FUS	23435	2521	0.958
PLOS Genetics	journal.pgen.1002214	21829392	62	12	14	TDP-43	FUS	23435	2521	0.944
PLOS Genetics	journal.pgen.1002214	21829392	82	15	20	FUS	TARDBP	2521	23435	0.913
PLOS Genetics	journal.pgen.1002214	21829392	9	8	12	TARDBP	FUS	23435	2521	0.959
PLOS Genetics	journal.pgen.1002229	21852960	221	0	7	GATA3	GLUL	2625	2752	0.946
PLOS Genetics	journal.pgen.1002229	21852960	526	13	16	GATA3	GLS	2625	27165;2744	0.925
PLOS Genetics	journal.pgen.1002229	21852960	528	3	7	GLS	GATA3	27165;2744	2625	0.917
PLOS Genetics	journal.pgen.1002235	21909281	587	2	9	HCF-1	14-3-3	3054	10971	0.902
PLOS Genetics	journal.pgen.1002235	21909281	637	7	14	HCF-2	FOXO3	29915	2309	0.932
PLOS Genetics	journal.pgen.1002238	21901106	736	12	21	DUSP6	ERK	1848	5594	0.932
PLOS Genetics	journal.pgen.1002238	21901106	736	12	33	DUSP6	JNK	1848	5599	0.913
PLOS Genetics	journal.pgen.1002245	21901109	401	7	46	RFC4	ATAD5	5984	79915	0.917
PLOS Genetics	journal.pgen.1002247	21901111	615	6	12	RPA1	RPA2	25885;6117	6118;84172	0.953
PLOS Genetics	journal.pgen.1002262	21931560	463	4	13	TLS	PCNA	2521	5111	0.907
PLOS Genetics	journal.pgen.1002291	21966279	408	18	21	BCCIP	BRCA2	56647	675	0.939
PLOS Genetics	journal.pgen.1002291	21966279	725	12	29	BCCIP	BRCA2	56647	675	0.904
PLOS Genetics	journal.pgen.1002291	21966279	945	26	31	BCCIP	BRCA2	56647	675	0.923
PLOS Genetics	journal.pgen.1002303	21980305	103	4	8	URP	CENP-A	8233;90226;257313;25972	1058	0.931
PLOS Genetics	journal.pgen.1002303	21980305	662	4	14	URP	CENP-A	8233;90226;257313;25972	1058	0.936
PLOS Genetics	journal.pgen.1002319	22028665	1	3	5	MTMR2	FIG4	8898	9896	0.929
PLOS Genetics	journal.pgen.1002319	22028665	1336	20	23	MTMR2	PSD-95	8898	1742	0.908
PLOS Genetics	journal.pgen.1002319	22028665	412	6	8	MTMR2	FIG4	8898	9896	0.925
PLOS Genetics	journal.pgen.1002319	22028665	954	0	2	MTMR2	FIG4	8898	9896	0.941
PLOS Genetics	journal.pgen.1002344	22072978	129	6	8	DSCAM	COL6A2	1826	1292	0.925
PLOS Genetics	journal.pgen.1002344	22072978	71	16	30	DSCAM	COL6A2	1826	1292	0.909
PLOS Genetics	journal.pgen.1002344	22072978	78	12	14	DSCAM	COL6A2	1826	1292	0.93
PLOS Genetics	journal.pgen.1002356	22072985	79	5	28	SOX9	SIP	6662	10432;128229;27101;94241	0.916
PLOS Genetics	journal.pgen.1002358	22072986	140	3	6	LZTFL1	BBS9	54585	27241	0.906
PLOS Genetics	journal.pgen.1002358	22072986	152	3	12	BBS9	LZTFL1	27241	54585	0.949
PLOS Genetics	journal.pgen.1002359	22072987	704	27	34	BMP7	BMP9	655	2658	0.912
PLOS Genetics	journal.pgen.1002360	22125490	42	12	15	c-Myc	p53	4609	7157	0.907
PLOS Genetics	journal.pgen.1002386	22144908	423	6	12	CBP80	ALY	4686	10189	0.915
PLOS Genetics	journal.pgen.1002386	22144908	423	6	14	CBP80	REF	4686	10189	0.975
PLOS Genetics	journal.pgen.1002389	22174693	732	13	15	DNMT3A	DNMT3B	1788	1789	0.914
PLOS Genetics	journal.pgen.1002394	22194696	139	0	26	HIF-1	IDE	29072	3416	0.905
PLOS Genetics	journal.pgen.1002394	22194696	139	0	4	HIF-1	IDE	29072	3416	0.921
PLOS Genetics	journal.pgen.1002394	22194696	139	19	26	HIF-1	IDE	29072	3416	0.906
PLOS Genetics	journal.pgen.1002394	22194696	139	4	19	IDE	HIF-1	3416	29072	0.917
PLOS Genetics	journal.pgen.1002394	22194696	8	0	10	HIF-1	IDE	29072	3416	0.955
PLOS Genetics	journal.pgen.1002409	22194698	160	0	2	BRCA2	RAD51	675	5888	0.959
PLOS Genetics	journal.pgen.1002409	22194698	161	3	5	BRCA2	PALB2	675	79728	0.948
PLOS Genetics	journal.pgen.1002409	22194698	376	7	21	DSS1	BRCA2	7979	675	0.963
PLOS Genetics	journal.pgen.1002409	22194698	595	15	24	BRCA2	PALB2	675	79728	0.973
PLOS Genetics	journal.pgen.1002409	22194698	595	7	24	DSS1	PALB2	7979	79728	0.955
PLOS Genetics	journal.pgen.1002409	22194698	61	10	15	DSS1	BRCA2	7979	675	0.975
PLOS Genetics	journal.pgen.1002409	22194698	63	5	8	BRCA2	PALB2	675	79728	0.979
PLOS Genetics	journal.pgen.1002409	22194698	64	0	3	PALB2	BRCA2	79728	675	0.967
PLOS Genetics	journal.pgen.1002409	22194698	66	25	29	BRCA2	RAD51	675	5888	0.96
PLOS Genetics	journal.pgen.1002409	22194698	694	8	14	BRCA2	PALB2	675	79728	0.959
PLOS Genetics	journal.pgen.1002409	22194698	909	10	14	DSS1	BRCA2	7979	675	0.941
PLOS Genetics	journal.pgen.1002409	22194698	915	21	27	PALB2	BRCA2	79728	675	0.932
PLOS Genetics	journal.pgen.1002409	22194698	915	4	27	PALB2	BRCA2	79728	675	0.925
PLOS Genetics	journal.pgen.1002409	22194698	921	10	29	PALB2	BRCA2	79728	675	0.927
PLOS Genetics	journal.pgen.1002409	22194698	921	17	29	PALB2	BRCA2	79728	675	0.958
PLOS Genetics	journal.pgen.1002409	22194698	976	19	22	BRCA2	PALB2	675	79728	0.964
PLOS Genetics	journal.pgen.1002409	22194698	999	15	18	BRCA2	RAD51	675	5888	0.914
PLOS Genetics	journal.pgen.1002470	22291606	692	14	18	XPC	HHR23B	7508	5887	0.909
PLOS Genetics	journal.pgen.1002470	22291606	692	14	20	XPC	HHR23A	7508	5886	0.915
PLOS Genetics	journal.pgen.1002485	22346761	576	14	21	HORMAD2	ATR	150280	390502;84168;545	0.905
PLOS Genetics	journal.pgen.1002485	22346761	682	8	10	HORMAD1	ATR	84072	390502;84168;545	0.917
PLOS Genetics	journal.pgen.1002494	22396653	1283	19	22	EED	YY1	8726	7528	0.906
PLOS Genetics	journal.pgen.1002494	22396653	1309	31	36	EPC1	EZH2	80314	2146	0.927
PLOS Genetics	journal.pgen.1002494	22396653	858	8	17	REST	TBX3	5978	6926	0.944
PLOS Genetics	journal.pgen.1002494	22396653	92	7	22	PRC1	REST	9055	5978	0.904
PLOS Genetics	journal.pgen.1002494	22396653	987	10	13	REST	PRC1	5978	9055	0.983
PLOS Genetics	journal.pgen.1002499	22319459	80	7	13	EED	DDB1	8726	1642	0.909
PLOS Genetics	journal.pgen.1002562	22438817	372	9	12	p38	Hsp90	10598;1432;7965	3320	0.923
PLOS Genetics	journal.pgen.1002565	22412390	335	0	11	TCF7	RUNX1	6932	861	0.943
PLOS Genetics	journal.pgen.1002565	22412390	335	2	9	RUNX1	TCF7	861	6932	0.919
PLOS Genetics	journal.pgen.1002565	22412390	69	2	4	RUNX1	TCF7	861	6932	0.922
PLOS Genetics	journal.pgen.1002565	22412390	714	6	8	TCF7	RUNX1	6932	861	0.969
PLOS Genetics	journal.pgen.1002567	22438820	15	4	8	NME3	RHO	4832	6010	0.917
PLOS Genetics	journal.pgen.1002567	22438820	184	9	19	CDC42	DBL	998	4168	0.95
PLOS Genetics	journal.pgen.1002567	22438820	186	8	16	RAC1	TIAM1	5879	7074	0.929
PLOS Genetics	journal.pgen.1002606	22479201	607	6	16	RFX3	CSB	5991	1443;2074	0.905
PLOS Genetics	journal.pgen.1002606	22479201	63	24	34	RFX3	CSB	5991	1443;2074	0.907
PLOS Genetics	journal.pgen.1002610	22479205	339	23	28	HSF	S15	3569	6209	0.923
PLOS Genetics	journal.pgen.1002611	22570627	215	0	4	GAS7	TOC	8522	7149	0.901
PLOS Genetics	journal.pgen.1002634	22536159	686	25	31	DJ-1	HDAC6	11315	10013	0.951
PLOS Genetics	journal.pgen.1002649	22511886	1037	24	28	NRL	CRX	4901	1406	0.956
PLOS Genetics	journal.pgen.1002649	22511886	947	2	4	CRX	NRL	1406	4901	0.919
PLOS Genetics	journal.pgen.1002688	22570637	100	0	3	YY1	MITF	7528	4286	0.942
PLOS Genetics	journal.pgen.1002688	22570637	290	0	3	YY1	MITF	7528	4286	0.947
PLOS Genetics	journal.pgen.1002688	22570637	300	7	9	YY1	MITF	7528	4286	0.93
PLOS Genetics	journal.pgen.1002688	22570637	328	5	13	MITF	YY1	4286	7528	0.945
PLOS Genetics	journal.pgen.1002688	22570637	400	27	29	MITF	YY1	4286	7528	0.916
PLOS Genetics	journal.pgen.1002688	22570637	507	9	23	MITF	YY1	4286	7528	0.951
PLOS Genetics	journal.pgen.1002688	22570637	543	4	11	MITF	YY1	4286	7528	0.931
PLOS Genetics	journal.pgen.1002688	22570637	587	10	24	MITF	YY1	4286	7528	0.988
PLOS Genetics	journal.pgen.1002688	22570637	96	7	30	MITF	YY1	4286	7528	0.969
PLOS Genetics	journal.pgen.1002688	22570637	99	40	44	YY1	MITF	7528	4286	0.906
PLOS Genetics	journal.pgen.1002690	22589735	729	11	14	GATA5	GATA4	140628	2626	0.902
PLOS Genetics	journal.pgen.1002694	22589737	233	12	20	ELK1	FOS	2002	2353	0.933
PLOS Genetics	journal.pgen.1002701	22761579	52	5	7	SYCP1	SYCP3	6847	50511	0.917
PLOS Genetics	journal.pgen.1002708	22615579	678	5	11	FAM20C	FGF23	56975	8074	0.935
PLOS Genetics	journal.pgen.1002708	22615579	844	20	23	FAM20C	FGF23	56975	8074	0.948
PLOS Genetics	journal.pgen.1002714	22654671	272	16	18	HMGCR	LIPC	3156	3990	0.91
PLOS Genetics	journal.pgen.1002717	22615581	552	0	8	MRG15	PTB	10933	58155	0.976
PLOS Genetics	journal.pgen.1002722	22654674	17	4	13	RAB	TBC	3267	23216	0.962
PLOS Genetics	journal.pgen.1002722	22654674	18	2	9	TBC	RAB	23216	3267	0.91
PLOS Genetics	journal.pgen.1002722	22654674	443	3	14	RAB	TBC	3267	23216	0.928
PLOS Genetics	journal.pgen.1002722	22654674	453	0	6	TBC	RAB	23216	3267	0.953
PLOS Genetics	journal.pgen.1002722	22654674	583	2	17	RAB	TBC	3267	23216	0.926
PLOS Genetics	journal.pgen.1002722	22654674	583	9	17	RAB	TBC	3267	23216	0.914
PLOS Genetics	journal.pgen.1002722	22654674	618	16	25	RAB	TBC	3267	23216	0.974
PLOS Genetics	journal.pgen.1002722	22654674	90	6	15	TBC	RAB	23216	3267	0.986
PLOS Genetics	journal.pgen.1002722	22654674	94	6	13	TBC	RAB	23216	3267	0.963
PLOS Genetics	journal.pgen.1002728	22615585	254	0	11	HEYL	HEY1	26508	23462	0.918
PLOS Genetics	journal.pgen.1002728	22615585	254	0	13	HEYL	HEY2	26508	23493	0.931
PLOS Genetics	journal.pgen.1002728	22615585	66	21	23	HEY1	HEY2	23462	23493	0.925
PLOS Genetics	journal.pgen.1002735	22693453	9	0	9	ARID4B	BRMS1	51742	25855	0.921
PLOS Genetics	journal.pgen.1002739	22693454	761	21	32	NASP	CENP-A	4678	1058	0.921
PLOS Genetics	journal.pgen.1002747	22719262	1015	23	26	UPF1	TPP1	5976	1200	0.909
PLOS Genetics	journal.pgen.1002757	22792072	789	20	22	PAX6	MITF	5080	4286	0.914
PLOS Genetics	journal.pgen.1002757	22792072	900	2	4	PAX6	MITF	5080	4286	0.965
PLOS Genetics	journal.pgen.1002772	22829774	740	27	29	ATRX	DAXX	546	1616	0.909
PLOS Genetics	journal.pgen.1002786	22792074	682	23	33	BACH1	BRCA1	571;83990	672	0.951
PLOS Genetics	journal.pgen.1002786	22792074	695	17	24	BACH1	BRCA1	571;83990	672	0.911
PLOS Genetics	journal.pgen.1002786	22792074	702	24	29	BRCA1	CtIP	672	5932	0.973
PLOS Genetics	journal.pgen.1002786	22792074	77	3	13	CtIP	BRCA1	5932	672	0.967
PLOS Genetics	journal.pgen.1002786	22792074	77	5	13	FANCJ	BRCA1	83990	672	0.939
PLOS Genetics	journal.pgen.1002805	22829776	908	23	38	ZNF652	CBFA2T3	22834	863	0.932
PLOS Genetics	journal.pgen.1002809	22792078	68	10	20	HEI10	MER3	57820	164045	0.918
PLOS Genetics	journal.pgen.1002826	22829782	681	25	35	PCNA	TLS	5111	2521	0.927
PLOS Genetics	journal.pgen.1002831	22916021	906	15	21	PIP	PCNA	5304	5111	0.925
PLOS Genetics	journal.pgen.1002853	22912588	883	5	7	APP	DR6	351	27242	0.956
PLOS Genetics	journal.pgen.1002858	22876197	338	6	23	S1P	S1PR1	8720	1901	0.905
PLOS Genetics	journal.pgen.1002858	22876197	882	29	39	ESET	ERG	9869	2078	0.955
PLOS Genetics	journal.pgen.1002863	22876199	76	16	18	WAVE	SCAR	8936	6191	0.908
PLOS Genetics	journal.pgen.1002880	22912597	539	0	20	HAL	SYP	3034	6855	0.912
PLOS Genetics	journal.pgen.1002880	22912597	54	5	19	SYP	HAL	6855	3034	0.943
PLOS Genetics	journal.pgen.1002897	22916034	403	16	24	ATXN1	MED15	6310	51586	0.955
PLOS Genetics	journal.pgen.1002897	22916034	403	2	8	MED15	ATXN1	51586	6310	0.915
PLOS Genetics	journal.pgen.1002897	22916034	412	9	19	MED15	ATXN1	51586	6310	0.976
PLOS Genetics	journal.pgen.1002897	22916034	434	3	11	MED15	ATXN1	51586	6310	0.955
PLOS Genetics	journal.pgen.1002897	22916034	450	8	17	MED15	ATXN1	51586	6310	0.933
PLOS Genetics	journal.pgen.1002897	22916034	62	4	7	ATXN1	MED15	6310	51586	0.948
PLOS Genetics	journal.pgen.1002897	22916034	79	8	11	ATXN1	MED15	6310	51586	0.945
PLOS Genetics	journal.pgen.1002897	22916034	82	11	21	MED15	ATXN1	51586	6310	0.934
PLOS Genetics	journal.pgen.1002897	22916034	84	8	27	MED15	ATXN1	51586	6310	0.936
PLOS Genetics	journal.pgen.1002900	23028340	642	6	17	SLY1	DKKL1	23256	27120	0.902
PLOS Genetics	journal.pgen.1002915	22956913	15	14	36	NTF2	Mex67	10204	10482	0.942
PLOS Genetics	journal.pgen.1002915	22956913	65	9	31	NTF2	Mex67	10204	10482	0.959
PLOS Genetics	journal.pgen.1002920	22956915	256	7	9	ATXN2	PABPC1	6311	26986	0.959
PLOS Genetics	journal.pgen.1002920	22956915	588	20	23	ATXN2	PABPC1	6311	26986	0.914
PLOS Genetics	journal.pgen.1002924	23028343	789	26	30	VSX2	MITF	338917	4286	0.904
PLOS Genetics	journal.pgen.1002924	23028343	861	11	13	MITF	VSX2	4286	338917	0.923
PLOS Genetics	journal.pgen.1002941	23093941	34	0	9	MOV10	AGO2	4343	27161	0.922
PLOS Genetics	journal.pgen.1002941	23093941	412	0	3	DHX9	RISC	1660	59342	0.901
PLOS Genetics	journal.pgen.1002941	23093941	434	5	13	RISC	CBX7	59342	23492	0.932
PLOS Genetics	journal.pgen.1002941	23093941	434	5	20	RISC	CBX6	59342	23466	0.943
PLOS Genetics	journal.pgen.1002941	23093941	434	5	22	RISC	CBX8	59342	57332	0.913
PLOS Genetics	journal.pgen.1002945	23144622	444	10	16	ATRIP	ATR	84126	390502;84168;545	0.928
PLOS Genetics	journal.pgen.1002945	23144622	447	6	10	ATRIP	ATR	84126	390502;84168;545	0.914
PLOS Genetics	journal.pgen.1002945	23144622	451	11	13	ATRIP	ATR	84126	390502;84168;545	0.903
PLOS Genetics	journal.pgen.1002945	23144622	817	14	24	ATRIP	ATR	84126	390502;84168;545	0.967
PLOS Genetics	journal.pgen.1002945	23144622	92	6	10	ATR	ATRIP	390502;84168;545	84126	0.975
PLOS Genetics	journal.pgen.1002945	23144622	98	11	18	ATRIP	ATR	84126	390502;84168;545	0.93
PLOS Genetics	journal.pgen.1002945	23144622	98	6	11	ATR	ATRIP	390502;84168;545	84126	0.984
PLOS Genetics	journal.pgen.1002972	23028371	1045	6	11	PGBD3	CSB	267004	1443;2074	0.902
PLOS Genetics	journal.pgen.1002972	23028371	1203	14	24	PGBD3	TRE	267004	11181	0.906
PLOS Genetics	journal.pgen.1002972	23028371	667	3	12	TRE	CSB	11181	1443;2074	0.91
PLOS Genetics	journal.pgen.1002972	23028371	788	0	7	PGBD3	CSB	267004	1443;2074	0.905
PLOS Genetics	journal.pgen.1002972	23028371	836	0	13	PGBD3	CSB	267004	1443;2074	0.93
PLOS Genetics	journal.pgen.1002972	23028371	864	0	27	PGBD3	CSB	267004	1443;2074	0.914
PLOS Genetics	journal.pgen.1002972	23028371	864	0	6	PGBD3	TRE	267004	11181	0.9
PLOS Genetics	journal.pgen.1002972	23028371	866	14	18	TRE	CSB	11181	1443;2074	0.913
PLOS Genetics	journal.pgen.1002972	23028371	998	0	28	PGBD3	CSB	267004	1443;2074	0.955
PLOS Genetics	journal.pgen.1002977	23028373	464	3	5	TTP	HuR	7538;11093	1994	0.922
PLOS Genetics	journal.pgen.1002977	23028373	482	4	27	HuR	TTP	1994	7538;11093	0.934
PLOS Genetics	journal.pgen.1002977	23028373	669	23	45	TTP	HuR	7538;11093	1994	0.939
PLOS Genetics	journal.pgen.1002977	23028373	678	28	35	HuR	TNF	1994	7124	0.904
PLOS Genetics	journal.pgen.1002977	23028373	68	19	21	TTP	HuR	7538;11093	1994	0.957
PLOS Genetics	journal.pgen.1002977	23028373	807	5	13	HuR	TTP	1994	7538;11093	0.949
PLOS Genetics	journal.pgen.1002977	23028373	808	3	9	TTP	HuR	7538;11093	1994	0.982
PLOS Genetics	journal.pgen.1002977	23028373	947	22	33	tristetraprolin	CIN85	7538	30011	0.92
PLOS Genetics	journal.pgen.1003006	23071455	611	5	17	CBX1	RPL12	10951	6136	0.937
PLOS Genetics	journal.pgen.1003007	23093945	128	0	3	RNF5	ATG4B	6048	23192	0.931
PLOS Genetics	journal.pgen.1003007	23093945	129	6	9	RNF5	ATG4B	6048	23192	0.94
PLOS Genetics	journal.pgen.1003007	23093945	167	23	25	ATG4B	LC3	23192	84557	0.928
PLOS Genetics	journal.pgen.1003007	23093945	199	4	6	RNF5	ATG4B	6048	23192	0.914
PLOS Genetics	journal.pgen.1003007	23093945	209	4	7	RNF5	ATG4B	6048	23192	0.903
PLOS Genetics	journal.pgen.1003007	23093945	292	8	19	ATG4B	RNF5	23192	6048	0.905
PLOS Genetics	journal.pgen.1003007	23093945	327	6	13	RNF5	ATG4B	6048	23192	0.957
PLOS Genetics	journal.pgen.1003007	23093945	405	4	13	RNF5	ATG4B	6048	23192	0.905
PLOS Genetics	journal.pgen.1003007	23093945	641	3	6	ATG4B	RNF5	23192	6048	0.945
PLOS Genetics	journal.pgen.1003007	23093945	649	3	5	RNF5	ATG4B	6048	23192	0.93
PLOS Genetics	journal.pgen.1003007	23093945	656	2	8	RNF5	ATG4B	6048	23192	0.915
PLOS Genetics	journal.pgen.1003007	23093945	660	9	11	ATG3	ATG5	64422	9474	0.914
PLOS Genetics	journal.pgen.1003007	23093945	668	13	21	ATG4B	RNF5	23192	6048	0.978
PLOS Genetics	journal.pgen.1003007	23093945	67	2	4	RNF5	ATG4B	6048	23192	0.92
PLOS Genetics	journal.pgen.1003007	23093945	673	2	5	RNF5	ATG4B	6048	23192	0.947
PLOS Genetics	journal.pgen.1003007	23093945	687	3	10	ATG4B	RNF5	23192	6048	0.988
PLOS Genetics	journal.pgen.1003007	23093945	76	8	26	RNF5	ATG4B	6048	23192	0.958
PLOS Genetics	journal.pgen.1003007	23093945	79	0	5	RNF5	ATG4B	6048	23192	0.944
PLOS Genetics	journal.pgen.1003007	23093945	90	13	15	RNF5	ATG4B	6048	23192	0.91
PLOS Genetics	journal.pgen.1003007	23093945	91	7	9	RNF5	ATG4B	6048	23192	0.991
PLOS Genetics	journal.pgen.1003007	23093945	94	12	14	RNF5	ATG4B	6048	23192	0.975
PLOS Genetics	journal.pgen.1003036	23166509	64	23	36	CTCF	NRSF	10664	5978	0.923
PLOS Genetics	journal.pgen.1003040	23144630	13	6	12	CNOT3	PRPF31	4849	26121	0.949
PLOS Genetics	journal.pgen.1003040	23144630	139	0	4	CNOT3	PRPF31	4849	26121	0.936
PLOS Genetics	journal.pgen.1003040	23144630	199	7	14	CNOT3	PRPF3	4849	9129	0.964
PLOS Genetics	journal.pgen.1003040	23144630	216	8	23	CNOT3	PRPF3	4849	9129	0.927
PLOS Genetics	journal.pgen.1003042	23209424	261	1	4	RRAS	RAF1	6237	5894	0.942
PLOS Genetics	journal.pgen.1003045	23144631	396	33	39	TSC1	TSC2	7248	7249	0.926
PLOS Genetics	journal.pgen.1003073	23209435	241	0	4	SPT5	MSL1	6829	339287	0.919
PLOS Genetics	journal.pgen.1003073	23209435	277	0	6	MSL1	SPT5	339287	6829	0.935
PLOS Genetics	journal.pgen.1003073	23209435	321	13	23	MSL1	SPT5	339287	6829	0.981
PLOS Genetics	journal.pgen.1003073	23209435	8	3	7	SPT5	MSL1	6829	339287	0.943
PLOS Genetics	journal.pgen.1003091	23209442	21	5	13	PHB	LEC2	5245	22859	0.928
PLOS Genetics	journal.pgen.1003091	23209442	72	8	12	PHB	LEC2	5245	22859	0.906
PLOS Genetics	journal.pgen.1003094	23382688	482	15	19	RPS7	SRY	6201	6736	0.933
PLOS Genetics	journal.pgen.1003094	23382688	482	15	27	RPS7	SOX10	6201	6663	0.949
PLOS Genetics	journal.pgen.1003094	23382688	482	7	27	RPS7	SOX10	6201	6663	0.906
PLOS Genetics	journal.pgen.1003095	23284290	468	2	27	Era	CD10	2099	4311	0.928
PLOS Genetics	journal.pgen.1003111	23284292	467	24	39	TBP	CTD	6908	1283	0.925
PLOS Genetics	journal.pgen.1003151	23284306	13	5	13	ETV1	TERT	2115	7015	0.934
PLOS Genetics	journal.pgen.1003151	23284306	346	7	16	ATR	TERT	390502;84168;545	7015	0.932
PLOS Genetics	journal.pgen.1003151	23284306	687	10	27	ETV1	ATR	2115	390502;84168;545	0.903
PLOS Genetics	journal.pgen.1003151	23284306	89	6	8	ATR	ETV1	390502;84168;545	2115	0.927
PLOS Genetics	journal.pgen.1003175	23326243	568	13	15	GFAT	OGT	2673	8473	0.905
PLOS Genetics	journal.pgen.1003188	23382689	915	26	36	ESET	ERG	9869	2078	0.938
PLOS Genetics	journal.pgen.1003196	23341779	540	11	30	ATG8	NBR1	11345	4077	0.905
PLOS Genetics	journal.pgen.1003196	23341779	82	2	13	NBR1	ATG8	4077	11345	0.946
PLOS Genetics	journal.pgen.1003210	23349634	895	20	39	VCP	p97	7415	50628;10428;1982;7415	0.903
PLOS Genetics	journal.pgen.1003253	23459592	393	7	11	RIOK2	TORC2	55781	200186	0.954
PLOS Genetics	journal.pgen.1003253	23459592	494	4	41	RIOK1	TORC2	83732	200186	0.904
PLOS Genetics	journal.pgen.1003253	23459592	494	4	9	RIOK1	TORC2	83732	200186	0.908
PLOS Genetics	journal.pgen.1003253	23459592	494	6	27	RIOK2	RIOK1	55781	83732	0.918
PLOS Genetics	journal.pgen.1003253	23459592	494	6	9	RIOK2	TORC2	55781	200186	0.937
PLOS Genetics	journal.pgen.1003253	23459592	780	4	6	RIOK1	RIOK2	83732	55781	0.93
PLOS Genetics	journal.pgen.1003254	23382697	314	12	14	FEN1	CDC4	2237	55294	0.967
PLOS Genetics	journal.pgen.1003254	23382697	319	11	13	FEN1	CDC4	2237	55294	0.943
PLOS Genetics	journal.pgen.1003277	23468639	66	4	15	CtIP	ATM	5932	472	0.943
PLOS Genetics	journal.pgen.1003277	23468639	763	16	23	CtIP	BLM	5932	641	0.912
PLOS Genetics	journal.pgen.1003277	23468639	763	6	23	CtIP	BLM	5932	641	0.903
PLOS Genetics	journal.pgen.1003277	23468639	76	6	14	CtIP	ATM	5932	472	0.917
PLOS Genetics	journal.pgen.1003277	23468639	768	4	7	ATM	CtIP	472	5932	0.927
PLOS Genetics	journal.pgen.1003277	23468639	876	3	7	CtIP	ATM	5932	472	0.906
PLOS Genetics	journal.pgen.1003277	23468639	918	9	12	CtIP	ATM	5932	472	0.966
PLOS Genetics	journal.pgen.1003280	23468640	64	17	23	MSH3	MSH2	4437	4436	0.992
PLOS Genetics	journal.pgen.1003280	23468640	64	19	23	MSH6	MSH2	2956	4436	0.954
PLOS Genetics	journal.pgen.1003280	23468640	829	6	44	MSH3	MSH2	4437	4436	0.968
PLOS Genetics	journal.pgen.1003280	23468640	853	5	7	MSH2	MSH6	4436	2956	0.97
PLOS Genetics	journal.pgen.1003285	23408912	300	30	39	UBN1	HIRA	29855	7290	0.902
PLOS Genetics	journal.pgen.1003288	23437007	872	23	34	SOX2	BRN2	6657	5454	0.953
PLOS Genetics	journal.pgen.1003321	23468652	355	4	6	SMAD3	NEDD9	4088	4739	0.93
PLOS Genetics	journal.pgen.1003367	23555284	397	0	11	FXR1	p27	8087	5715;10534	0.902
PLOS Genetics	journal.pgen.1003368	23555285	794	8	12	BMYB	MALAT1	4605	378938	0.935
PLOS Genetics	journal.pgen.1003371	23516381	55	7	15	CENP-A	RbAp48	1058	5928	0.926
PLOS Genetics	journal.pgen.1003387	23637611	212	5	15	TIP60	TIP48	10524	10856	0.918
PLOS Genetics	journal.pgen.1003406	23555310	223	7	10	ILK	LIM1	3611	3975;4284	0.943
PLOS Genetics	journal.pgen.1003406	23555310	223	7	12	ILK	PINCH	3611	3987	0.973
PLOS Genetics	journal.pgen.1003406	23555310	224	3	9	PINCH	ILK	3987	3611	0.982
PLOS Genetics	journal.pgen.1003406	23555310	225	0	7	RSU1	PINCH	6251	3987	0.937
PLOS Genetics	journal.pgen.1003406	23555310	454	3	8	PINCH	ILK	3987	3611	0.963
PLOS Genetics	journal.pgen.1003406	23555310	709	29	31	PINCH	ILK	3987	3611	0.953
PLOS Genetics	journal.pgen.1003407	23637612	195	2	9	NAP1	CSB	4673;64343;9476;3576;51531	1443;2074	0.934
PLOS Genetics	journal.pgen.1003407	23637612	227	5	7	CSB	NAP1L1	1443;2074	4673	0.924
PLOS Genetics	journal.pgen.1003407	23637612	228	4	10	CSB	NAP1L1	1443;2074	4673	0.958
PLOS Genetics	journal.pgen.1003407	23637612	228	4	12	CSB	NAP1L4	1443;2074	4676	0.945
PLOS Genetics	journal.pgen.1003407	23637612	309	4	6	CSB	NAP1L1	1443;2074	4673	0.951
PLOS Genetics	journal.pgen.1003407	23637612	315	21	23	CSB	NAP1L1	1443;2074	4673	0.925
PLOS Genetics	journal.pgen.1003407	23637612	337	2	7	NAP1L1	CSB	4673	1443;2074	0.963
PLOS Genetics	journal.pgen.1003407	23637612	529	3	16	CSB	NAP1L1	1443;2074	4673	0.931
PLOS Genetics	journal.pgen.1003407	23637612	573	0	5	NAP1L1	CSB	4673	1443;2074	0.966
PLOS Genetics	journal.pgen.1003407	23637612	573	2	5	NAP1L4	CSB	4676	1443;2074	0.965
PLOS Genetics	journal.pgen.1003411	23555312	678	11	16	RRP4	RRP41	23404	54512	0.919
PLOS Genetics	journal.pgen.1003412	23593018	1067	0	2	DJ-1	DLP	11315	54957	0.906
PLOS Genetics	journal.pgen.1003412	23593018	209	1	3	DJ-1	DLP	11315	54957	0.917
PLOS Genetics	journal.pgen.1003431	23637614	175	3	37	TFIIH	NER	2965;2967;2966;2968;2068;2071;404672	7376	0.948
PLOS Genetics	journal.pgen.1003431	23637614	61	3	10	NER	TFIIH	7376	2965;2967;2966;2968;2068;2071;404672	0.958
PLOS Genetics	journal.pgen.1003466	23637632	523	9	27	NIP	HSF	90527;10755	3569	0.928
PLOS Genetics	journal.pgen.1003474	23637638	335	3	5	T-STAR	Sam68	10656	10657	0.936
PLOS Genetics	journal.pgen.1003503	23696748	213	0	6	HDAC7	MEF2C	51564	4208	0.971
PLOS Genetics	journal.pgen.1003503	23696748	23	3	10	HDAC7	MEF2C	51564	4208	0.968
PLOS Genetics	journal.pgen.1003503	23696748	432	0	6	HDAC7	MEF2C	51564	4208	0.964
PLOS Genetics	journal.pgen.1003503	23696748	441	14	16	HDAC7	MEF2C	51564	4208	0.954
PLOS Genetics	journal.pgen.1003503	23696748	449	5	12	HDAC7	MEF	51564	2000	0.925
PLOS Genetics	journal.pgen.1003503	23696748	463	2	8	HDAC7	MEF2C	51564	4208	0.928
PLOS Genetics	journal.pgen.1003503	23696748	469	8	16	MEF2C	HDAC7	4208	51564	0.961
PLOS Genetics	journal.pgen.1003503	23696748	473	7	10	HDAC7	MEF2C	51564	4208	0.903
PLOS Genetics	journal.pgen.1003503	23696748	645	4	11	HDAC7	MEF2C	51564	4208	0.961
PLOS Genetics	journal.pgen.1003503	23696748	724	8	10	HDAC7	MEF2C	51564	4208	0.924
PLOS Genetics	journal.pgen.1003517	23696751	637	13	27	CED	AP2	7040	2971	0.956
PLOS Genetics	journal.pgen.1003524	23754954	179	2	11	USF1	CFP1	7391	30827;219771	0.917
PLOS Genetics	journal.pgen.1003546	23737759	19	16	26	CDK2	CDK4	1017	1019	0.957
PLOS Genetics	journal.pgen.1003546	23737759	445	9	13	CDK4	CDK7	1019	1022	0.936
PLOS Genetics	journal.pgen.1003546	23737759	562	9	18	CDK4	S11	1019	6205;6267	0.912
PLOS Genetics	journal.pgen.1003546	23737759	584	43	45	CDK4	CDK2	1019	1017	0.931
PLOS Genetics	journal.pgen.1003546	23737759	700	5	18	CDK7	CDK4	1022	1019	0.902
PLOS Genetics	journal.pgen.1003546	23737759	739	6	22	CDK4	CDK2	1019	1017	0.907
PLOS Genetics	journal.pgen.1003546	23737759	924	3	33	CDK2	CDK7	1017	1022	0.953
PLOS Genetics	journal.pgen.1003546	23737759	92	9	46	CDK4	CDK7	1019	1022	0.961
PLOS Genetics	journal.pgen.1003546	23737759	98	13	20	CDK7	CDK4	1022	1019	0.917
PLOS Genetics	journal.pgen.1003552	23874207	41	5	11	NGF	BDNF	4803	627	0.917
PLOS Genetics	journal.pgen.1003557	23825960	128	4	9	P15	GDF5	1030;29107	8200	0.911
PLOS Genetics	journal.pgen.1003588	23861667	139	0	6	ANRIL	RYBP	100048912	23429	0.932
PLOS Genetics	journal.pgen.1003601	23874213	154	9	13	CTCF	FMR1	10664	2332	0.95
PLOS Genetics	journal.pgen.1003601	23874213	215	7	14	CTCF	FMR1	10664	2332	0.928
PLOS Genetics	journal.pgen.1003601	23874213	94	11	16	CTCF	FMR1	10664	2332	0.963
PLOS Genetics	journal.pgen.1003616	23874219	531	4	7	ADAMTSL2	FBN1	9719	2200	0.927
PLOS Genetics	journal.pgen.1003622	24009515	606	7	9	ASM	CTCF	6609;283120	10664	0.919
PLOS Genetics	journal.pgen.1003628	23935508	236	0	5	RBM5	SFPQ	10181	6421	0.935
PLOS Genetics	journal.pgen.1003628	23935508	247	5	8	RBM5	SFPQ	10181	6421	0.943
PLOS Genetics	journal.pgen.1003628	23935508	349	0	10	RBM5	SFPQ	10181	6421	0.978
PLOS Genetics	journal.pgen.1003628	23935508	583	16	23	RBM5	DHX15	10181	1665	0.901
PLOS Genetics	journal.pgen.1003704	23990797	97	22	25	COB	COBL	4519	23242	0.926
PLOS Genetics	journal.pgen.1003708	23990801	748	16	20	L30	RPL30	51187;6156	6156	0.906
PLOS Genetics	journal.pgen.1003726	23966881	865	11	22	p53	53BP2	7157	7159	0.973
PLOS Genetics	journal.pgen.1003728	24009522	356	12	17	p300	E14	2033	4863	0.9
PLOS Genetics	journal.pgen.1003738	24039594	886	24	30	VAPB	PTPIP51	9217	55177	0.934
PLOS Genetics	journal.pgen.1003745	23966883	24	10	20	ATF2	TCF4	1386;2668	6925	0.901
PLOS Genetics	journal.pgen.1003747	24086143	221	14	18	IL-8	KHSRP	3576	8570	0.97
PLOS Genetics	journal.pgen.1003747	24086143	221	14	20	IL-8	TTP	3576	7538;11093	0.905
PLOS Genetics	journal.pgen.1003747	24086143	325	8	19	IL-17	IL-8	3605	3576	0.912
PLOS Genetics	journal.pgen.1003747	24086143	466	15	21	TTP	IL-8	7538;11093	3576	0.959
PLOS Genetics	journal.pgen.1003747	24086143	466	17	21	KHSRP	IL-8	8570	3576	0.976
PLOS Genetics	journal.pgen.1003747	24086143	84	3	10	IL-17	IL-8	3605	3576	0.908
PLOS Genetics	journal.pgen.1003750	24039598	63	27	39	A20	TNFAIP3	7128;28935	7128	0.93
PLOS Genetics	journal.pgen.1003759	24039602	445	3	18	IDD	PIN	9993;1299	8655	0.929
PLOS Genetics	journal.pgen.1003759	24039602	543	26	42	IDD	PIN	9993;1299	8655	0.949
PLOS Genetics	journal.pgen.1003765	24130502	249	3	7	KLF6	RUNX1	1316	861	0.911
PLOS Genetics	journal.pgen.1003765	24130502	588	4	8	KLF6	ALOX5	1316	240	0.91
PLOS Genetics	journal.pgen.1003784	24068956	59	8	16	BRCA2	DMC1	675	11144;283987	0.927
PLOS Genetics	journal.pgen.1003787	24086145	490	2	12	DMC1	RAD51	11144;283987	5888	0.962
PLOS Genetics	journal.pgen.1003787	24086145	641	36	38	RAD51	DMC1	5888	11144;283987	0.913
PLOS Genetics	journal.pgen.1003787	24086145	77	15	25	RAD51	DMC1	5888	11144;283987	0.917
PLOS Genetics	journal.pgen.1003787	24086145	77	9	25	RAD51	DMC1	5888	11144;283987	0.928
PLOS Genetics	journal.pgen.1003787	24086145	8	40	42	RAD51	DMC1	5888	11144;283987	0.957
PLOS Genetics	journal.pgen.1003804	24098140	1224	19	24	KAL	syndecan	5267	6382	0.91
PLOS Genetics	journal.pgen.1003804	24098140	1224	19	26	KAL	glypican	5267	2817	0.91
PLOS Genetics	journal.pgen.1003846	24098149	173	19	21	BMP7	NOG	655	9241	0.903
PLOS Genetics	journal.pgen.1003846	24098149	329	2	4	GDF5	BMPR1A	8200	657	0.965
PLOS Genetics	journal.pgen.1003854	24204289	309	6	25	PIS	CLN3	10423	1201	0.905
PLOS Genetics	journal.pgen.1003858	24146628	101	15	21	p42	RTS	5706;23552	1387	0.925
PLOS Genetics	journal.pgen.1003858	24146628	529	26	30	p42	RTS	5706;23552	1387	0.923
PLOS Genetics	journal.pgen.1003858	24146628	761	23	31	p42	RTS	5706;23552	1387	0.9
PLOS Genetics	journal.pgen.1003861	24130508	258	5	8	CIB4	CRY2	130106	1408	0.936
PLOS Genetics	journal.pgen.1003861	24130508	290	20	25	CRY2	CIB1	1408	10519	0.943
PLOS Genetics	journal.pgen.1003861	24130508	360	16	21	CRY2	CIB1	1408	10519	0.967
PLOS Genetics	journal.pgen.1003861	24130508	445	0	14	CIB	CIB1	10519;84836	10519	0.942
PLOS Genetics	journal.pgen.1003861	24130508	47	9	13	CRY2	CIB1	1408	10519	0.912
PLOS Genetics	journal.pgen.1003861	24130508	7	0	11	CIB1	CRY2	10519	1408	0.964
PLOS Genetics	journal.pgen.1003861	24130508	788	21	24	CRY2	CIB1	1408	10519	0.97
PLOS Genetics	journal.pgen.1003861	24130508	880	20	32	CRY2	CIB1	1408	10519	0.912
PLOS Genetics	journal.pgen.1003863	24244176	469	2	8	CEBPB	PGR	1051	5241	0.953
PLOS Genetics	journal.pgen.1003906	24244184	124	11	13	NRF1	NFYB	4899;4779	4801	0.904
PLOS Genetics	journal.pgen.1003906	24244184	247	12	15	NRF1	NFYB	4899;4779	4801	0.952
PLOS Genetics	journal.pgen.1003910	24204313	797	14	33	RAD52	MUS81	5893	80198	0.914
PLOS Genetics	journal.pgen.1003910	24204313	815	8	10	RAD52	MUS81	5893	80198	0.935
PLOS Genetics	journal.pgen.1003910	24204313	986	17	19	MUS81	RAD52	80198	5893	0.961
PLOS Genetics	journal.pgen.1003913	24204315	386	5	14	KLF4	LPO	9314	4025	0.902
PLOS Genetics	journal.pgen.1003937	24367269	397	3	6	HCC	CHOP	84668	1649	0.908
PLOS Genetics	journal.pgen.1003937	24367269	61	0	9	CHOP	HCC	1649	84668	0.922
PLOS Genetics	journal.pgen.1003938	24204327	399	5	9	HLA-A	LILRB1	3105	10859	0.941
PLOS Genetics	journal.pgen.1003938	24204327	426	16	18	KIR3DL1	HLA-B	3811	3106	0.937
PLOS Genetics	journal.pgen.1003938	24204327	432	7	37	HLA-B	KIR3DL1	3106	3811	0.906
PLOS Genetics	journal.pgen.1003938	24204327	432	9	32	KIR3DL1	HLA-B	3811	3106	0.925
PLOS Genetics	journal.pgen.1003938	24204327	476	0	13	HLA-B	KIR3DL1	3106	3811	0.943
PLOS Genetics	journal.pgen.1003940	24244196	377	10	32	ANKRD2	SET	26287	6418	0.911
PLOS Genetics	journal.pgen.1003940	24244196	433	11	18	ANKRD2	SET	26287	6418	0.909
PLOS Genetics	journal.pgen.1003940	24244196	433	2	18	ANKRD2	SET	26287	6418	0.934
PLOS Genetics	journal.pgen.1003940	24244196	447	9	22	SET	ANKRD2	6418	26287	0.919
PLOS Genetics	journal.pgen.1003958	24278035	52	17	26	NF1	ERK	4763	5594	0.947
PLOS Genetics	journal.pgen.1003958	24278035	52	22	26	NF1	ERK	4763	5594	0.907
PLOS Genetics	journal.pgen.1003958	24278035	913	0	4	NF1	ERK	4763	5594	0.901
PLOS Genetics	journal.pgen.1003960	24339785	620	21	31	FMR1	CCR4	2332	25819;57472;1233	0.907
PLOS Genetics	journal.pgen.1003976	24339791	462	3	5	CRB1	CRB2	23418	286204	0.901
PLOS Genetics	journal.pgen.1003976	24339791	483	5	7	CRB1	CRB2	23418	286204	0.928
PLOS Genetics	journal.pgen.1003976	24339791	62	0	2	CRB1	CRB2	23418	286204	0.938
PLOS Genetics	journal.pgen.1003976	24339791	69	5	7	CRB1	CRB2	23418	286204	0.942
PLOS Genetics	journal.pgen.1003976	24339791	8	6	8	CRB1	CRB2	23418	286204	0.917
PLOS Genetics	journal.pgen.1003977	24339792	388	1	7	ARL13B	IFT46	200894	56912	0.956
PLOS Genetics	journal.pgen.1003977	24339792	388	1	9	ARL13B	IFT74	200894	80173	0.946
PLOS Genetics	journal.pgen.1003992	24348269	709	4	11	LRH-1	UBC9	2494	7329	0.914
PLOS Genetics	journal.pgen.1003996	24391509	379	1	5	NCYM	MYCN	10408	4613	0.93
PLOS Genetics	journal.pgen.1003996	24391509	645	8	11	NCYM	MYCN	10408	4613	0.961
PLOS Genetics	journal.pgen.1003996	24391509	72	0	14	NCYM	MYCN	10408	4613	0.903
PLOS Genetics	journal.pgen.1003996	24391509	98	12	31	NCYM	MYCN	10408	4613	0.927
PLOS Genetics	journal.pgen.1003996	24391509	98	29	31	NCYM	MYCN	10408	4613	0.983
PLOS Genetics	journal.pgen.1003996	24391509	98	6	29	MYCN	NCYM	4613	10408	0.922
PLOS Genetics	journal.pgen.1004003	24367277	70	0	5	NOT	GW182	4929	27327	0.922
PLOS Genetics	journal.pgen.1004046	24391515	533	3	10	CDC5L	WRN	988	7486	0.926
PLOS Genetics	journal.pgen.1004072	24415953	439	15	28	FOG	FOG2	161882	23414	0.91
PLOS Genetics	journal.pgen.1004074	24497835	735	14	17	C23	B23	4691	4869	0.926
PLOS Genetics	journal.pgen.1004083	24550735	122	12	15	AZI1	BBS4	22994	585	0.911
PLOS Genetics	journal.pgen.1004083	24550735	12	5	11	AZI1	BBS4	22994	585	0.977
PLOS Genetics	journal.pgen.1004083	24550735	147	0	6	AZI1	BBS4	22994	585	0.97
PLOS Genetics	journal.pgen.1004083	24550735	18	26	29	AZI1	BBS4	22994	585	0.957
PLOS Genetics	journal.pgen.1004083	24550735	183	11	15	PCM1	AZI1	4152;5108	22994	0.919
PLOS Genetics	journal.pgen.1004083	24550735	224	0	3	AZI1	BBS4	22994	585	0.973
PLOS Genetics	journal.pgen.1004083	24550735	233	10	22	AZI1	PCM1	22994	4152;5108	0.905
PLOS Genetics	journal.pgen.1004083	24550735	2	4	7	AZI1	BBS4	22994	585	0.966
PLOS Genetics	journal.pgen.1004083	24550735	42	7	23	AZI1	BBS4	22994	585	0.948
PLOS Genetics	journal.pgen.1004083	24550735	437	4	15	AZI1	BBS4	22994	585	0.951
PLOS Genetics	journal.pgen.1004083	24550735	437	4	7	AZI1	BBS4	22994	585	0.948
PLOS Genetics	journal.pgen.1004083	24550735	446	5	18	AZI1	BBS4	22994	585	0.982
PLOS Genetics	journal.pgen.1004083	24550735	446	5	8	AZI1	BBS4	22994	585	0.953
PLOS Genetics	journal.pgen.1004083	24550735	448	4	13	AZI1	BBS4	22994	585	0.935
PLOS Genetics	journal.pgen.1004083	24550735	494	4	9	AZI1	BBS4	22994	585	0.911
PLOS Genetics	journal.pgen.1004083	24550735	61	3	10	AZI1	BBS4	22994	585	0.972
PLOS Genetics	journal.pgen.1004083	24550735	78	0	3	AZI1	BBS4	22994	585	0.983
PLOS Genetics	journal.pgen.1004083	24550735	82	3	15	AZI1	BBS4	22994	585	0.914
PLOS Genetics	journal.pgen.1004083	24550735	88	4	10	AZI1	BBS4	22994	585	0.981
PLOS Genetics	journal.pgen.1004091	24465219	16	6	15	PRC1	ABI3	9055	51225	0.912
PLOS Genetics	journal.pgen.1004103	24625543	777	24	26	BAF	p55	8815	6624;2078;8503;5718	0.933
PLOS Genetics	journal.pgen.1004111	24516401	1049	27	32	CRX	BAT	1406	570	0.925
PLOS Genetics	journal.pgen.1004111	24516401	1546	24	28	NRL	CRX	4901	1406	0.949
PLOS Genetics	journal.pgen.1004111	24516401	938	37	41	CRX	BAT	1406	570	0.935
PLOS Genetics	journal.pgen.1004117	24586180	737	0	5	TAK1	TAB2	7182	23118	0.904
PLOS Genetics	journal.pgen.1004123	24586183	442	2	8	BACH2	SMRT	60468	9612	0.914
PLOS Genetics	journal.pgen.1004158	24603652	926	13	19	GATA2	GATA6	2624	2627	0.929
PLOS Genetics	journal.pgen.1004197	24586210	446	2	6	PIF	ABI3	117159	51225	0.919
PLOS Genetics	journal.pgen.1004204	24603501	298	7	15	RBPJ	CTCF	3516	10664	0.927
PLOS Genetics	journal.pgen.1004204	24603501	375	40	43	RBPJ	CTCF	3516	10664	0.912
PLOS Genetics	journal.pgen.1004204	24603501	396	0	7	CTCF	RBPJ	10664	3516	0.914
PLOS Genetics	journal.pgen.1004204	24603501	421	13	20	CTCF	RBPJ	10664	3516	0.913
PLOS Genetics	journal.pgen.1004204	24603501	427	12	25	RBPJ	CTCF	3516	10664	0.953
PLOS Genetics	journal.pgen.1004204	24603501	435	19	22	RBPJ	CTCF	3516	10664	0.969
PLOS Genetics	journal.pgen.1004204	24603501	435	19	32	RBPJ	CTCF	3516	10664	0.901
PLOS Genetics	journal.pgen.1004204	24603501	435	3	12	RBPJ	CTCF	3516	10664	0.906
PLOS Genetics	journal.pgen.1004204	24603501	472	5	17	RBPJ	CTCF	3516	10664	0.94
PLOS Genetics	journal.pgen.1004204	24603501	481	6	8	RBPJ	CTCF	3516	10664	0.909
PLOS Genetics	journal.pgen.1004204	24603501	500	12	14	RBPJ	CTCF	3516	10664	0.947
PLOS Genetics	journal.pgen.1004204	24603501	507	5	16	RBPJ	CTCF	3516	10664	0.912
PLOS Genetics	journal.pgen.1004204	24603501	54	4	15	RBPJ	CTCF	3516	10664	0.983
PLOS Genetics	journal.pgen.1004204	24603501	643	7	11	CTCF	RBPJ	10664	3516	0.994
PLOS Genetics	journal.pgen.1004204	24603501	707	3	8	RBPJ	CTCF	3516	10664	0.964
PLOS Genetics	journal.pgen.1004204	24603501	707	6	8	RBPJ	CTCF	3516	10664	0.95
PLOS Genetics	journal.pgen.1004204	24603501	711	3	8	RBPJ	CTCF	3516	10664	0.959
PLOS Genetics	journal.pgen.1004204	24603501	711	6	8	RBPJ	CTCF	3516	10664	0.943
PLOS Genetics	journal.pgen.1004204	24603501	712	3	7	RBPJ	CTCF	3516	10664	0.99
PLOS Genetics	journal.pgen.1004216	24675677	297	7	11	WDFY2	AKT	115825	207	0.951
PLOS Genetics	journal.pgen.1004216	24675677	298	5	24	WDFY2	AKT	115825	207	0.9
PLOS Genetics	journal.pgen.1004247	24675841	270	8	20	TBX3	S5A	6926	5710	0.916
PLOS Genetics	journal.pgen.1004247	24675841	587	0	7	XRCC6	TBX3	2547	6926	0.908
PLOS Genetics	journal.pgen.1004262	24676055	109	3	5	RET	FAK	5979	5747	0.924
PLOS Genetics	journal.pgen.1004262	24676055	821	24	27	FAK	RET	5747	5979	0.975
PLOS Genetics	journal.pgen.1004267	24699222	428	6	14	CNNM2	TRPM7	54805	54822	0.906
PLOS Genetics	journal.pgen.1004273	24763318	12	11	21	BHD	AMPK	201163	5563	0.915
PLOS Genetics	journal.pgen.1004273	24763318	13	5	13	FLCN	AMPK	201163	5563	0.922
PLOS Genetics	journal.pgen.1004273	24763318	528	3	6	FLCN	AMPK	201163	5563	0.917
PLOS Genetics	journal.pgen.1004273	24763318	532	16	19	FLCN	AMPK	201163	5563	0.968
PLOS Genetics	journal.pgen.1004273	24763318	536	15	20	AMPK	FLCN	5563	201163	0.969
PLOS Genetics	journal.pgen.1004273	24763318	62	11	21	BHD	AMPK	201163	5563	0.924
PLOS Genetics	journal.pgen.1004273	24763318	63	18	28	FLCN	AMPK	201163	5563	0.934
PLOS Genetics	journal.pgen.1004273	24763318	74	2	7	FLCN	AMPK	201163	5563	0.936
PLOS Genetics	journal.pgen.1004273	24763318	77	4	6	FLCN	AMPK	201163	5563	0.918
PLOS Genetics	journal.pgen.1004273	24763318	80	5	12	FLCN	AMPK	201163	5563	0.989
PLOS Genetics	journal.pgen.1004284	24743307	684	0	6	CSB	c-Jun	1443;2074	3725	0.936
PLOS Genetics	journal.pgen.1004287	24722212	111	4	13	Prp8	Snu114	10594	9343	0.936
PLOS Genetics	journal.pgen.1004305	24786584	312	5	12	GOLPH3	Rho	64083	29984	0.904
PLOS Genetics	journal.pgen.1004305	24786584	61	1	5	GOLPH3	MYO18A	64083	399687	0.94
PLOS Genetics	journal.pgen.1004305	24786584	66	2	8	GOLPH3	VPS35	64083	55737	0.934
PLOS Genetics	journal.pgen.1004309	24831529	219	4	7	USF1	p53	7391	7157	0.922
PLOS Genetics	journal.pgen.1004309	24831529	239	5	14	p53	USF1	7157	7391	0.916
PLOS Genetics	journal.pgen.1004309	24831529	363	13	15	p53	MDM2	7157	4193	0.922
PLOS Genetics	journal.pgen.1004309	24831529	369	5	10	USF1	p53	7391	7157	0.981
PLOS Genetics	journal.pgen.1004309	24831529	369	7	10	MDM2	p53	4193	7157	0.988
PLOS Genetics	journal.pgen.1004309	24831529	383	12	27	USF1	p53	7391	7157	0.932
PLOS Genetics	journal.pgen.1004309	24831529	384	11	13	p53	USF1	7157	7391	0.911
PLOS Genetics	journal.pgen.1004309	24831529	391	5	16	USF1	p53	7391	7157	0.933
PLOS Genetics	journal.pgen.1004309	24831529	391	5	8	USF1	p53	7391	7157	0.934
PLOS Genetics	journal.pgen.1004309	24831529	392	4	15	USF1	p53	7391	7157	0.916
PLOS Genetics	journal.pgen.1004309	24831529	396	15	24	USF1	p53	7391	7157	0.923
PLOS Genetics	journal.pgen.1004309	24831529	406	3	6	USF1	p53	7391	7157	0.902
PLOS Genetics	journal.pgen.1004309	24831529	510	4	9	USF1	p53	7391	7157	0.904
PLOS Genetics	journal.pgen.1004309	24831529	523	2	21	MDM2	p53	4193	7157	0.922
PLOS Genetics	journal.pgen.1004309	24831529	525	11	16	MDM2	p53	4193	7157	0.927
PLOS Genetics	journal.pgen.1004309	24831529	532	0	9	USF1	p53	7391	7157	0.902
PLOS Genetics	journal.pgen.1004309	24831529	533	8	11	USF1	p53	7391	7157	0.923
PLOS Genetics	journal.pgen.1004309	24831529	535	23	31	p53	MDM2	7157	4193	0.914
PLOS Genetics	journal.pgen.1004309	24831529	536	12	18	p53	USF1	7157	7391	0.906
PLOS Genetics	journal.pgen.1004309	24831529	537	3	6	USF1	p53	7391	7157	0.97
PLOS Genetics	journal.pgen.1004309	24831529	539	22	24	USF1	p53	7391	7157	0.925
PLOS Genetics	journal.pgen.1004309	24831529	543	3	9	USF1	p53	7391	7157	0.944
PLOS Genetics	journal.pgen.1004309	24831529	554	16	20	USF1	p53	7391	7157	0.92
PLOS Genetics	journal.pgen.1004309	24831529	62	17	23	USF1	p53	7391	7157	0.969
PLOS Genetics	journal.pgen.1004309	24831529	660	10	18	p53	USF1	7157	7391	0.956
PLOS Genetics	journal.pgen.1004309	24831529	70	17	28	p53	USF1	7157	7391	0.977
PLOS Genetics	journal.pgen.1004309	24831529	71	12	28	p53	USF1	7157	7391	0.912
PLOS Genetics	journal.pgen.1004309	24831529	713	2	4	p53	MDM2	7157	4193	0.991
PLOS Genetics	journal.pgen.1004309	24831529	71	6	12	USF1	p53	7391	7157	0.901
PLOS Genetics	journal.pgen.1004338	24875049	461	1	19	YY1	CTCF	7528	10664	0.902
PLOS Genetics	journal.pgen.1004341	24785082	562	21	28	EGFR	ERM	1956	2119	0.921
PLOS Genetics	journal.pgen.1004360	24875170	2	0	13	PAX6	MITF	5080	4286	0.902
PLOS Genetics	journal.pgen.1004360	24875170	20	16	29	PAX6	MITF	5080	4286	0.959
PLOS Genetics	journal.pgen.1004360	24875170	444	4	6	PAX6	MITF	5080	4286	0.943
PLOS Genetics	journal.pgen.1004360	24875170	460	30	32	PAX6	MITF	5080	4286	0.909
PLOS Genetics	journal.pgen.1004360	24875170	58	3	16	PAX6	MITF	5080	4286	0.92
PLOS Genetics	journal.pgen.1004360	24875170	59	27	31	PAX6	MITF	5080	4286	0.923
PLOS Genetics	journal.pgen.1004360	24875170	59	7	31	PAX6	MITF	5080	4286	0.928
PLOS Genetics	journal.pgen.1004360	24875170	622	5	7	MITF	PAX6	4286	5080	0.962
PLOS Genetics	journal.pgen.1004360	24875170	687	3	5	MITF	PAX6	4286	5080	1
PLOS Genetics	journal.pgen.1004360	24875170	85	12	28	PAX6	MITF	5080	4286	0.99
PLOS Genetics	journal.pgen.1004360	24875170	88	0	9	PAX6	RPE	5080	6120	0.901
PLOS Genetics	journal.pgen.1004391	24901221	836	21	24	RAB7L1	LRRK2	8934	120892	0.927
PLOS Genetics	journal.pgen.1004415	24945319	329	6	12	PP1	PNUTS	5540;5464	5514	0.965
PLOS Genetics	journal.pgen.1004415	24945319	485	9	20	PNUTS	PP1	5514	5540;5464	0.903
PLOS Genetics	journal.pgen.1004419	24922507	310	2	5	TFII-I	PCNA	2969	5111	0.946
PLOS Genetics	journal.pgen.1004419	24922507	379	13	18	TFII-I	PCNA	2969	5111	0.954
PLOS Genetics	journal.pgen.1004419	24922507	432	7	12	TFII-I	PCNA	2969	5111	0.949
PLOS Genetics	journal.pgen.1004419	24922507	539	3	13	PCNA	TLS	5111	2521	0.906
PLOS Genetics	journal.pgen.1004419	24922507	555	7	10	TFII-I	PCNA	2969	5111	0.964
PLOS Genetics	journal.pgen.1004419	24922507	715	4	33	TFII-I	PCNA	2969	5111	0.954
PLOS Genetics	journal.pgen.1004419	24922507	78	3	12	PCNA	TLS	5111	2521	0.935
PLOS Genetics	journal.pgen.1004419	24922507	78	8	12	TFII-I	TLS	2969	2521	0.922
PLOS Genetics	journal.pgen.1004419	24922507	825	4	12	TFII-I	TLS	2969	2521	0.963
PLOS Genetics	journal.pgen.1004455	24967911	104	8	12	PYM	Y14	84305	9939	0.95
PLOS Genetics	journal.pgen.1004455	24967911	114	1	4	PYM	Y14	84305	9939	0.929
PLOS Genetics	journal.pgen.1004455	24967911	56	11	20	PYM	Y14	84305	9939	0.914
PLOS Genetics	journal.pgen.1004455	24967911	71	4	7	PYM	Y14	84305	9939	0.922
PLOS Genetics	journal.pgen.1004455	24967911	83	6	11	PYM	Y14	84305	9939	0.976
PLOS Genetics	journal.pgen.1004455	24967911	8	8	14	PYM	Y14	84305	9939	0.981
PLOS Genetics	journal.pgen.1004480	25058152	428	2	6	14-3-3	GCAP2	10971	2979	0.965
PLOS Genetics	journal.pgen.1004495	25010632	238	14	25	SFMBT	PRC1	51460	9055	0.965
PLOS Genetics	journal.pgen.1004495	25010632	240	21	27	SFMBT	PRC1	51460	9055	0.916
PLOS Genetics	journal.pgen.1004519	25101599	910	21	24	CRY2	CIB1	1408	10519	0.938
PLOS One	journal.pone.0000019	17183645	129	0	7	APBB2	APP	323	351	0.962
PLOS One	journal.pone.0000120	17205124	170	0	4	GULP	MEGF10	51454	84466	0.929
PLOS One	journal.pone.0000120	17205124	2	8	10	ABCA1	MEGF10	19	84466	0.913
PLOS One	journal.pone.0000120	17205124	329	5	7	MEGF10	ABCA1	84466	19	0.915
PLOS One	journal.pone.0000120	17205124	369	19	26	MEGF10	ABCA1	84466	19	0.929
PLOS One	journal.pone.0000120	17205124	9	13	24	MEGF10	ABCA1	84466	19	0.939
PLOS One	journal.pone.0000128	17205132	484	11	13	SKP1	CUL1	6500	8454	0.913
PLOS One	journal.pone.0000128	17205132	910	0	16	SKP1	FBXW8	6500	26259	0.921
PLOS One	journal.pone.0000128	17205132	910	0	3	SKP1	FBXW8	6500	26259	0.902
PLOS One	journal.pone.0000128	17205132	910	0	8	SKP1	CUL7	6500	9820	0.933
PLOS One	journal.pone.0000159	17225862	229	6	13	CD40	CD154	958	959	0.913
PLOS One	journal.pone.0000159	17225862	61	30	34	CD95	CD178	355	356	0.985
PLOS One	journal.pone.0000273	17342207	152	15	20	GATC	CRP	283459	1401;140913	0.9
PLOS One	journal.pone.0000312	17375198	33	3	16	IL8	CXCR1	3576	3577	0.924
PLOS One	journal.pone.0000316	17375202	122	8	12	SPT7L	TAF8	9913	129685	0.918
PLOS One	journal.pone.0000316	17375202	13	5	18	TAF10	SPT7L	6881	9913	0.965
PLOS One	journal.pone.0000316	17375202	194	0	3	TAF8	TAF10	129685	6881	0.954
PLOS One	journal.pone.0000316	17375202	254	2	13	SPT7L	TAF8	9913	129685	0.939
PLOS One	journal.pone.0000316	17375202	515	2	5	TAF8	TAF10	129685	6881	0.937
PLOS One	journal.pone.0000316	17375202	589	7	10	TAF8	TAF10	129685	6881	0.945
PLOS One	journal.pone.0000316	17375202	9	31	33	TAF8	TAF10	129685	6881	0.937
PLOS One	journal.pone.0000317	17380189	675	21	27	dis3p	GT1	22894	4635	0.902
PLOS One	journal.pone.0000370	17426818	405	0	15	EGFR	FGF7	1956	2252	0.9
PLOS One	journal.pone.0000386	17440621	302	7	13	LSD1	HDAC	23028	9734	0.921
PLOS One	journal.pone.0000458	17520017	20	10	19	TLR7	TLR9	51284	54106	0.909
PLOS One	journal.pone.0000538	17579712	541	5	11	U2AF65	PUF60	11338	22827	0.924
PLOS One	journal.pone.0000538	17579712	769	7	15	PUF60	U2AF65	22827	11338	0.944
PLOS One	journal.pone.0000538	17579712	872	23	27	FBP	TFIIH	8880;51552	2965;2967;2966;2968;2068;2071;404672	0.931
PLOS One	journal.pone.0000605	17622350	526	22	26	p53	ASPP1	7157	23368	0.924
PLOS One	journal.pone.0000605	17622350	526	22	30	p53	JMY	7157	133746	0.913
PLOS One	journal.pone.0000605	17622350	526	22	32	p53	TP53INP1	7157	94241	0.93
PLOS One	journal.pone.0000643	17653270	850	24	28	NRL	CRX	4901	1406	0.916
PLOS One	journal.pone.0000660	17668048	356	4	16	p53	SMAR1	7157	54971	0.945
PLOS One	journal.pone.0000660	17668048	542	7	12	p53	SMAR1	7157	54971	0.9
PLOS One	journal.pone.0000660	17668048	54	8	11	SMAR1	HDAC1	54971	3065	0.939
PLOS One	journal.pone.0000660	17668048	615	5	7	SMAR1	p53	54971	7157	0.976
PLOS One	journal.pone.0000660	17668048	657	0	21	SMAR1	p53	54971	7157	1
PLOS One	journal.pone.0000660	17668048	6	7	11	p53	SMAR1	7157	54971	0.918
PLOS One	journal.pone.0000660	17668048	99	13	15	p53	SMAR1	7157	54971	0.974
PLOS One	journal.pone.0000660	17668048	99	6	15	p53	SMAR1	7157	54971	0.934
PLOS One	journal.pone.0000677	17653288	604	25	30	CCL28	CCR10	56477	2826;1238	0.915
PLOS One	journal.pone.0000788	17726518	245	13	23	TRAM	TLR4	23471;353376	7099	0.969
PLOS One	journal.pone.0000788	17726518	245	16	23	TRAM	TLR4	23471;353376	7099	0.922
PLOS One	journal.pone.0000788	17726518	370	5	15	Mal	TLR4	114609	7099	0.927
PLOS One	journal.pone.0000788	17726518	370	7	15	TRAM	TLR4	23471;353376	7099	0.964
PLOS One	journal.pone.0000788	17726518	424	5	21	Mal	TRAM	114609	23471;353376	0.979
PLOS One	journal.pone.0000788	17726518	424	5	8	Mal	TLR4	114609	7099	0.949
PLOS One	journal.pone.0000818	17786190	176	17	20	CD100	CD72	10507	971	0.935
PLOS One	journal.pone.0000818	17786190	180	5	7	CD100	CD72	10507	971	0.919
PLOS One	journal.pone.0000818	17786190	302	3	5	CD100	CD72	10507	971	0.941
PLOS One	journal.pone.0000818	17786190	302	5	17	CD72	CD100	971	10507	0.9
PLOS One	journal.pone.0000818	17786190	324	3	5	CD100	CD72	10507	971	0.908
PLOS One	journal.pone.0000818	17786190	39	5	7	CD100	CD72	10507	971	0.919
PLOS One	journal.pone.0000818	17786190	442	24	34	CD72	CD100	971	10507	0.91
PLOS One	journal.pone.0000818	17786190	481	25	27	CD100	CD72	10507	971	0.968
PLOS One	journal.pone.0000828	17786200	301	7	14	U2AF65	PTB	11338	58155	0.956
PLOS One	journal.pone.0000828	17786200	366	5	15	PTB	U2AF65	58155	11338	0.91
PLOS One	journal.pone.0000828	17786200	371	12	26	PTB	U2AF65	58155	11338	0.98
PLOS One	journal.pone.0000828	17786200	56	10	12	PTB	U2AF65	58155	11338	0.913
PLOS One	journal.pone.0000844	17786215	654	23	26	NDRG1	APO	10397	84909	0.928
PLOS One	journal.pone.0000912	17878947	356	20	34	E2F-4	p107	1874	5933	0.944
PLOS One	journal.pone.0000933	17895974	73	23	25	KCNE1	KCNE2	3753	9992	0.947
PLOS One	journal.pone.0000953	17895993	216	14	16	PSD95	SAP97	1742	1739	0.91
PLOS One	journal.pone.0000953	17895993	337	9	11	PSD95	SAP97	1742	1739	0.928
PLOS One	journal.pone.0000953	17895993	496	25	39	CRIPT	PSD	9419	5662	0.949
PLOS One	journal.pone.0000953	17895993	60	5	7	PSD95	SAP97	1742	1739	0.942
PLOS One	journal.pone.0000959	17895999	369	15	18	INT6	MCM7	26512	4176	0.904
PLOS One	journal.pone.0000969	17912348	301	0	3	CCL28	CCR3	56477	1232	0.949
PLOS One	journal.pone.0000969	17912348	6	0	6	CCL28	CCR3	56477	1232	0.94
PLOS One	journal.pone.0001010	17925858	209	2	12	HIC	CDK9	29969	1025	0.907
PLOS One	journal.pone.0001010	17925858	40	5	14	HIC	7SK	29969	125050	0.919
PLOS One	journal.pone.0001010	17925858	562	5	9	HEXIM1	7SK	10614	125050	0.908
PLOS One	journal.pone.0001010	17925858	577	7	30	HIC	7SK	29969	125050	0.974
PLOS One	journal.pone.0001010	17925858	580	6	11	HIC	7SK	29969	125050	0.968
PLOS One	journal.pone.0001010	17925858	645	3	8	7SK	HIC	125050	29969	0.933
PLOS One	journal.pone.0001016	17925864	547	7	11	CXCR4	CXCL12	7852	6387	0.94
PLOS One	journal.pone.0001082	17957264	201	4	10	SARS	ACE2	6301;54938	59272	0.9
PLOS One	journal.pone.0001082	17957264	35	3	10	ACE2	SARS	59272	6301;54938	0.964
PLOS One	journal.pone.0001082	17957264	435	28	34	SARS	ACE2	6301;54938	59272	0.907
PLOS One	journal.pone.0001110	17971873	482	5	13	CXCL12	CXCR4	6387	7852	0.957
PLOS One	journal.pone.0001110	17971873	516	23	32	CXCL12	RDC1	6387	57007;7433	0.968
PLOS One	journal.pone.0001188	18000555	733	33	43	FHR-3	C3b	10878	718	0.932
PLOS One	journal.pone.0001188	18000555	733	35	43	FHR-4	C3b	10877	718	0.92
PLOS One	journal.pone.0001217	18030348	255	3	12	PRR5L	SIN	79899	55718;10278	0.91
PLOS One	journal.pone.0001217	18030348	429	0	5	PRR5L	SIN1	79899	79109	0.918
PLOS One	journal.pone.0001257	18040525	464	5	7	NBS1	TRF2	55655	7014;9519	0.904
PLOS One	journal.pone.0001300	18074024	24	0	24	IL-24	IL-20R2	11009	53833	0.906
PLOS One	journal.pone.0001340	18092005	683	38	40	LEDGF	p75	11168	7133;11168	0.914
PLOS One	journal.pone.0001340	18092005	70	15	17	LEDGF	p75	11168	7133;11168	0.909
PLOS One	journal.pone.0001340	18092005	71	14	16	LEDGF	p75	11168	7133;11168	0.951
PLOS One	journal.pone.0001340	18092005	81	10	12	LEDGF	p75	11168	7133;11168	0.925
PLOS One	journal.pone.0001364	18159247	80	20	22	TLR2	TLR6	7097	10333	0.9
PLOS One	journal.pone.0001388	18167547	326	7	31	NIS	DC-SIGN	6528	30835	0.912
PLOS One	journal.pone.0001400	18167559	76	21	34	CR1	C3b	1378	718	0.937
PLOS One	journal.pone.0001443	18197253	244	0	3	ERK1	StAR	5595	6770	0.942
PLOS One	journal.pone.0001446	18197256	303	0	3	LSD1	COREST	23028	23186	0.917
PLOS One	journal.pone.0001448	18197258	357	12	17	BRCA1	CTD	672	1283	0.935
PLOS One	journal.pone.0001448	18197258	475	3	9	BRCA1	CTD	672	1283	0.918
PLOS One	journal.pone.0001448	18197258	662	5	7	BRCA1	SPT5	672	6829	0.921
PLOS One	journal.pone.0001448	18197258	674	3	5	SPT5	BRCA1	6829	672	0.925
PLOS One	journal.pone.0001448	18197258	682	3	6	BRCA1	SPT5	672	6829	0.973
PLOS One	journal.pone.0001448	18197258	691	1	3	BRCA1	SPT5	672	6829	0.9
PLOS One	journal.pone.0001448	18197258	698	9	11	BRCA1	SPT5	672	6829	0.957
PLOS One	journal.pone.0001448	18197258	704	7	20	BRCA1	SPT5	672	6829	0.926
PLOS One	journal.pone.0001448	18197258	860	0	4	CTD	BRCA1	1283	672	0.95
PLOS One	journal.pone.0001448	18197258	941	6	17	CTD	BRCA1	1283	672	0.914
PLOS One	journal.pone.0001494	18231581	115	7	17	eIF3f	SAC	8665	55811	0.906
PLOS One	journal.pone.0001494	18231581	116	10	12	SAC	eIF3f	55811	8665	0.907
PLOS One	journal.pone.0001494	18231581	160	6	10	SAC	eIF3f	55811	8665	0.93
PLOS One	journal.pone.0001511	18231597	37	24	29	KCR1	HCN	144245	378938	0.911
PLOS One	journal.pone.0001555	18253502	101	1	6	MCC	APC	4163	324	0.949
PLOS One	journal.pone.0001555	18253502	109	30	33	MCC	APC	4163	324	0.962
PLOS One	journal.pone.0001555	18253502	113	38	44	MCC	APC	4163	324	0.969
PLOS One	journal.pone.0001555	18253502	122	2	4	MCC	APC	4163	324	0.939
PLOS One	journal.pone.0001555	18253502	55	6	8	MCC	APC	4163	324	0.906
PLOS One	journal.pone.0001555	18253502	57	13	15	MCC	APC	4163	324	0.93
PLOS One	journal.pone.0001555	18253502	61	25	32	APC	MCC	324	4163	0.978
PLOS One	journal.pone.0001555	18253502	97	3	19	MCC	APC	4163	324	0.98
PLOS One	journal.pone.0001555	18253502	98	2	12	MCC	APC	4163	324	0.955
PLOS One	journal.pone.0001555	18253502	99	3	5	APC	MCC	324	4163	0.992
PLOS One	journal.pone.0001605	18270592	469	6	26	IL-6	HCC	3569	84668	0.907
PLOS One	journal.pone.0001660	18286207	230	0	4	VRK2	JIP1	7444	9479	0.943
PLOS One	journal.pone.0001660	18286207	299	8	18	VRK2	JNK	7444	5599	0.945
PLOS One	journal.pone.0001660	18286207	346	4	8	JIP1	VRK2	9479	7444	0.914
PLOS One	journal.pone.0001660	18286207	508	8	15	TAK1	JIP1	7182	9479	0.921
PLOS One	journal.pone.0001660	18286207	515	12	23	VRK2	JIP1	7444	9479	0.921
PLOS One	journal.pone.0001660	18286207	549	2	4	JNK	VRK2	5599	7444	0.905
PLOS One	journal.pone.0001660	18286207	61	6	14	VRK2	JNK	7444	5599	0.937
PLOS One	journal.pone.0001660	18286207	62	0	6	VRK2	JIP1	7444	9479	0.991
PLOS One	journal.pone.0001660	18286207	714	1	9	JIP1	VRK2	9479	7444	0.901
PLOS One	journal.pone.0001660	18286207	715	9	11	JIP1	VRK2	9479	7444	0.921
PLOS One	journal.pone.0001660	18286207	720	5	11	JIP1	VRK2	9479	7444	0.964
PLOS One	journal.pone.0001660	18286207	811	45	48	JNK	JIP1	5599	9479	0.974
PLOS One	journal.pone.0001660	18286207	904	3	11	VRK2	JIP1	7444	9479	0.995
PLOS One	journal.pone.0001677	18301754	427	24	31	SOD1	Bcl-2	6647	596	0.941
PLOS One	journal.pone.0001710	18320031	357	38	43	S6K1	ERK	6198	5594	0.903
PLOS One	journal.pone.0001710	18320031	388	8	12	ERK	S6K1	5594	6198	0.945
PLOS One	journal.pone.0001710	18320031	403	19	21	ERK	S6K1	5594	6198	0.934
PLOS One	journal.pone.0001737	18320024	14	26	33	Hsp90	CDC6	3320	990	0.944
PLOS One	journal.pone.0001737	18320024	263	10	15	TTC4	CDC6	7268	990	0.947
PLOS One	journal.pone.0001737	18320024	2	8	13	Hsp90	CDC6	3320	990	0.926
PLOS One	journal.pone.0001737	18320024	412	11	13	TTC4	CDC6	7268	990	0.93
PLOS One	journal.pone.0001737	18320024	419	3	39	TTC4	CDC6	7268	990	0.915
PLOS One	journal.pone.0001864	18365017	68	15	26	TIAR	p16	7073	1029	0.91
PLOS One	journal.pone.0001866	18382656	588	9	18	CD81	ERM	975	2119	0.941
PLOS One	journal.pone.0001884	18382667	630	23	29	DJ-1	alpha-synuclein	11315	6622	0.931
PLOS One	journal.pone.0001911	18382684	94	2	14	p27	Bcl-2	5715;10534	596	0.9
PLOS One	journal.pone.0001914	18392110	467	17	28	LAP	TSP-1	1051;51056;55835	7057	0.91
PLOS One	journal.pone.0001914	18392110	467	8	28	LAP	TSP-1	1051;51056;55835	7057	0.91
PLOS One	journal.pone.0001914	18392110	474	14	18	TSP-1	LAP	7057	1051;51056;55835	0.923
PLOS One	journal.pone.0001914	18392110	476	10	27	LAP	TSP-1	1051;51056;55835	7057	0.924
PLOS One	journal.pone.0001918	18398454	53	10	14	p300	WRN	2033	7486	0.96
PLOS One	journal.pone.0001918	18398454	594	6	8	WRN	p300	7486	2033	0.942
PLOS One	journal.pone.0001918	18398454	748	7	9	p300	WRN	2033	7486	0.931
PLOS One	journal.pone.0001918	18398454	764	29	31	WRN	p300	7486	2033	0.921
PLOS One	journal.pone.0001918	18398454	768	0	3	WRN	p300	7486	2033	0.924
PLOS One	journal.pone.0001918	18398454	797	10	28	p300	WRN	2033	7486	0.907
PLOS One	journal.pone.0001918	18398454	820	2	6	WRN	p300	7486	2033	0.994
PLOS One	journal.pone.0001918	18398454	83	11	17	WRN	p300	7486	2033	0.952
PLOS One	journal.pone.0001918	18398454	8	9	17	p300	WRN	2033	7486	0.952
PLOS One	journal.pone.0001918	18398454	952	16	18	p300	PCNA	2033	5111	0.904
PLOS One	journal.pone.0001927	18382694	55	11	30	STAT2	IFN	6773	3439	0.915
PLOS One	journal.pone.0001927	18382694	55	7	30	STAT2	IFN	6773	3439	0.917
PLOS One	journal.pone.0001943	18398469	732	17	21	KCNE1	KCNQ1	3753	3784	0.959
PLOS One	journal.pone.0001953	18414657	411	3	10	U1-70K	RS1	6625	6248;6247	0.907
PLOS One	journal.pone.0002002	18431487	201	9	11	DDB2	E2F1	1643	1869	0.923
PLOS One	journal.pone.0002002	18431487	57	12	17	DDB2	E2F1	1643	1869	0.903
PLOS One	journal.pone.0002002	18431487	71	1	12	DDB1	DDB2	1642	1643	0.958
PLOS One	journal.pone.0002009	18431490	233	4	9	ATM	AMPK	472	5563	0.938
PLOS One	journal.pone.0002009	18431490	28	9	18	ATM	AMPK	472	5563	0.915
PLOS One	journal.pone.0002009	18431490	377	7	9	ATM	AMPK	472	5563	0.94
PLOS One	journal.pone.0002009	18431490	401	6	14	ATM	AMPK	472	5563	0.919
PLOS One	journal.pone.0002009	18431490	67	7	13	ATM	AMPK	472	5563	0.948
PLOS One	journal.pone.0002009	18431490	9	0	16	ATM	AMPK	472	5563	0.98
PLOS One	journal.pone.0002054	18446242	376	6	11	NM23	MUC1	4830	4582	0.959
PLOS One	journal.pone.0002054	18446242	382	11	15	NM23	MUC1	4830	4582	0.938
PLOS One	journal.pone.0002054	18446242	454	1	16	NM23	MUC1	4830	4582	0.964
PLOS One	journal.pone.0002054	18446242	457	4	14	NM23	MUC1	4830	4582	0.924
PLOS One	journal.pone.0002054	18446242	544	6	9	NM23	MUC1	4830	4582	0.964
PLOS One	journal.pone.0002076	18446238	477	17	35	CD40	TRAF2	958	7186	0.934
PLOS One	journal.pone.0002090	18509505	536	8	16	MDM2	TP53	4193	7157	0.95
PLOS One	journal.pone.0002117	18461179	378	4	8	ATR	SF-1	390502;84168;545	2516	0.921
PLOS One	journal.pone.0002117	18461179	391	21	27	PI3K	ATR	5290	390502;84168;545	0.909
PLOS One	journal.pone.0002184	18478108	75	3	12	HEB	MYOD	6938	4654	0.955
PLOS One	journal.pone.0002209	18493316	199	4	19	EDAR	EDARADD	10913	128178	0.953
PLOS One	journal.pone.0002215	18493321	482	0	10	MIF	CSN5	4282;6280	10987	0.948
PLOS One	journal.pone.0002215	18493321	501	0	10	MIF	CD74	4282;6280	972	0.923
PLOS One	journal.pone.0002215	18493321	501	0	7	MIF	CD74	4282;6280	972	0.969
PLOS One	journal.pone.0002215	18493321	64	22	37	MIF	HIF-1	4282;6280	29072	0.915
PLOS One	journal.pone.0002234	18493619	727	29	39	ESET	ERG	9869	2078	0.942
PLOS One	journal.pone.0002336	18545657	146	16	26	p53	BRCA1	7157	672	0.973
PLOS One	journal.pone.0002336	18545657	211	24	32	BRCA1	p53	672	7157	0.958
PLOS One	journal.pone.0002336	18545657	258	23	33	BACH1	BRCA1	571;83990	672	0.911
PLOS One	journal.pone.0002336	18545657	290	19	27	BRCA1	FANCA	672	2175	0.923
PLOS One	journal.pone.0002336	18545657	91	11	30	BRCA1	p53	672	7157	0.923
PLOS One	journal.pone.0002336	18545657	91	3	11	p53	BRCA1	7157	672	0.993
PLOS One	journal.pone.0002336	18545657	92	11	13	p53	BRCA1	7157	672	0.948
PLOS One	journal.pone.0002336	18545657	93	3	5	p53	BRCA1	7157	672	0.977
PLOS One	journal.pone.0002336	18545657	94	4	15	p53	BRCA1	7157	672	0.995
PLOS One	journal.pone.0002343	18523579	695	7	16	CXCL12	RDC1	6387	57007;7433	0.962
PLOS One	journal.pone.0002403	18545669	337	4	11	DR1	SEC3	1810	55763	0.939
PLOS One	journal.pone.0002403	18545669	373	1	3	SEC3	DR1	55763	1810	0.915
PLOS One	journal.pone.0002403	18545669	406	1	22	SEC3	DR1	55763	1810	0.92
PLOS One	journal.pone.0002403	18545669	88	3	5	SEC3	DR1	55763	1810	0.906
PLOS One	journal.pone.0002471	18560570	363	4	9	FRP-3	EGF	2487	1950	0.969
PLOS One	journal.pone.0002471	18560570	590	1	3	FRP-3	EGF	2487	1950	0.97
PLOS One	journal.pone.0002471	18560570	606	13	23	FRP	EGF	11167;6422	1950	0.983
PLOS One	journal.pone.0002471	18560570	607	16	25	FRP	EGF	11167;6422	1950	0.963
PLOS One	journal.pone.0002478	18575582	797	0	7	MYB	2015-10-04	4602	5460	0.906
PLOS One	journal.pone.0002493	18560566	287	3	28	DDC	MYC	1644	4609	0.908
PLOS One	journal.pone.0002543	18648536	437	15	32	CXCR7	CXCR4	57007	7852	0.92
PLOS One	journal.pone.0002543	18648536	590	23	32	CXCL12	RDC1	6387	57007;7433	0.96
PLOS One	journal.pone.0002608	18612394	40	1	10	LIGHT	HVEM	8740	8764	0.907
PLOS One	journal.pone.0002649	18612383	280	1	11	p300	p53	2033	7157	0.99
PLOS One	journal.pone.0002649	18612383	280	1	18	p300	CBP	2033	55824;1387	0.925
PLOS One	journal.pone.0002649	18612383	34	5	24	p53	p300	7157	2033	0.924
PLOS One	journal.pone.0002649	18612383	424	0	9	p300	p53	2033	7157	0.995
PLOS One	journal.pone.0002649	18612383	45	2	4	p53	VRK1	7157	7443	0.936
PLOS One	journal.pone.0002649	18612383	523	3	31	p53	p300	7157	2033	0.971
PLOS One	journal.pone.0002649	18612383	7	5	15	p53	p300	7157	2033	0.941
PLOS One	journal.pone.0002649	18612383	755	24	28	p300	p53	2033	7157	0.977
PLOS One	journal.pone.0002649	18612383	97	11	20	p300	p53	2033	7157	0.956
PLOS One	journal.pone.0002658	18628823	206	22	31	RIP140	14-3-3	8204	10971	0.966
PLOS One	journal.pone.0002658	18628823	207	19	25	RIP140	14-3-3	8204	10971	0.974
PLOS One	journal.pone.0002658	18628823	207	25	37	14-3-3	RIP140	10971	8204	0.922
PLOS One	journal.pone.0002658	18628823	207	37	39	RIP140	14-3-3	8204	10971	0.905
PLOS One	journal.pone.0002658	18628823	214	30	32	RIP140	14-3-3	8204	10971	0.918
PLOS One	journal.pone.0002658	18628823	264	4	6	RIP140	14-3-3	8204	10971	0.974
PLOS One	journal.pone.0002658	18628823	388	31	33	RIP140	14-3-3	8204	10971	0.905
PLOS One	journal.pone.0002658	18628823	389	15	19	RIP140	14-3-3	8204	10971	0.924
PLOS One	journal.pone.0002658	18628823	395	4	11	14-3-3	PRMT1	10971	3276	0.924
PLOS One	journal.pone.0002658	18628823	436	11	13	RIP140	14-3-3	8204	10971	0.94
PLOS One	journal.pone.0002658	18628823	76	9	29	14-3-3	RIP140	10971	8204	0.927
PLOS One	journal.pone.0002688	18628989	504	1	23	RIF	alpha-synuclein	54509;80196	6622	0.929
PLOS One	journal.pone.0002688	18628989	504	19	23	SDS	alpha-synuclein	51119;10993	6622	0.949
PLOS One	journal.pone.0002696	18648520	918	4	7	TNFRSF12A	TRAF1	51330	7185	0.946
PLOS One	journal.pone.0002704	18628979	154	0	3	SUZ12	UBC9	23512	7329	0.955
PLOS One	journal.pone.0002704	18628979	155	5	10	UBC9	SUZ12	7329	23512	0.962
PLOS One	journal.pone.0002704	18628979	161	16	18	SUZ12	UBC9	23512	7329	0.906
PLOS One	journal.pone.0002704	18628979	163	2	7	UBC9	SUZ12	7329	23512	0.928
PLOS One	journal.pone.0002704	18628979	250	4	8	SUZ12	UBC9	23512	7329	0.953
PLOS One	journal.pone.0002704	18628979	84	14	18	SUZ12	UBC9	23512	7329	0.978
PLOS One	journal.pone.0002704	18628979	84	9	18	SUZ12	UBC9	23512	7329	0.917
PLOS One	journal.pone.0002714	18628953	495	4	10	ER81	cadherin	2115	1015	0.931
PLOS One	journal.pone.0002714	18628953	532	12	27	ER81	cadherin	2115	1015	0.917
PLOS One	journal.pone.0002714	18628953	616	2	9	ER81	cadherin	2115	1015	0.96
PLOS One	journal.pone.0002721	18628956	58	10	27	TAF6	p53	6878	7157	0.948
PLOS One	journal.pone.0002721	18628956	58	19	27	TAF9	p53	6880	7157	0.916
PLOS One	journal.pone.0002721	18628956	9	4	18	TAF6	p53	6878	7157	0.919
PLOS One	journal.pone.0002734	18628967	170	20	23	BRAF	MITF	673	4286	0.915
PLOS One	journal.pone.0002734	18628967	285	9	12	BRAF	MITF	673	4286	0.942
PLOS One	journal.pone.0002734	18628967	432	27	34	MITF	BRN2	4286	5454	0.919
PLOS One	journal.pone.0002734	18628967	501	1	3	BRAF	MITF	673	4286	0.947
PLOS One	journal.pone.0002734	18628967	94	21	23	BRAF	MITF	673	4286	0.908
PLOS One	journal.pone.0002869	18682728	953	12	20	RANTES	IP-10	6352	3627	0.972
PLOS One	journal.pone.0002941	18698404	45	5	10	ghrelin	GHSR	51738	2693	0.904
PLOS One	journal.pone.0003038	18725943	805	24	31	BID	BAX	637	581	0.901
PLOS One	journal.pone.0003070	18728780	33	5	8	PPO	FECH	5498	2235	0.943
PLOS One	journal.pone.0003078	18728783	348	7	26	FGF2	HIF-1	2247;2258	29072	0.929
PLOS One	journal.pone.0003094	18769482	567	1	4	YY1	PSMD8	7528	5714	0.95
PLOS One	journal.pone.0003112	18769540	398	20	28	NC2	TBP	1810	6908	0.951
PLOS One	journal.pone.0003192	18784835	510	24	33	BAFF	TNF	10673	7124	0.914
PLOS One	journal.pone.0003223	18795097	84	4	12	HGF	Met	3569;6654;3082	79811	0.933
PLOS One	journal.pone.0003255	18806873	395	21	31	HDAC1	COREST	3065	23186	0.914
PLOS One	journal.pone.0003255	18806873	590	3	9	HDAC1	COREST	3065	23186	0.902
PLOS One	journal.pone.0003255	18806873	593	5	7	HDAC1	LSD1	3065	23028	0.918
PLOS One	journal.pone.0003273	18818768	512	2	11	Npl3	CTD	8148	1283	0.921
PLOS One	journal.pone.0003273	18818768	589	4	9	Npl3	CTD	8148	1283	0.903
PLOS One	journal.pone.0003354	18836529	540	6	8	p53	PTEN	7157	5728	0.912
PLOS One	journal.pone.0003381	18852882	277	15	28	STAT3	IL-10	6774	3586	0.946
PLOS One	journal.pone.0003391	18852889	304	18	35	ATG5	ATG16L1	9474	55054	0.958
PLOS One	journal.pone.0003391	18852889	304	27	35	ATG5	ATG16L1	9474	55054	0.958
PLOS One	journal.pone.0003391	18852889	319	26	43	ATG5	ATG16L1	9474	55054	0.937
PLOS One	journal.pone.0003391	18852889	344	11	21	ATG16L1	ATG5	55054	9474	0.955
PLOS One	journal.pone.0003398	18852895	320	20	22	ROCK1	LIMK2	6093	3985	0.928
PLOS One	journal.pone.0003398	18852895	323	8	10	ROCK1	LIMK2	6093	3985	0.947
PLOS One	journal.pone.0003398	18852895	342	14	16	ROCK1	LIMK2	6093	3985	0.943
PLOS One	journal.pone.0003398	18852895	346	18	20	ROCK1	LIMK	6093	3984	0.907
PLOS One	journal.pone.0003398	18852895	351	10	12	ROCK1	LIMK2	6093	3985	0.943
PLOS One	journal.pone.0003398	18852895	357	6	8	ROCK1	LIMK2	6093	3985	0.996
PLOS One	journal.pone.0003398	18852895	358	4	6	ROCK1	LIMK2	6093	3985	0.959
PLOS One	journal.pone.0003398	18852895	44	13	15	LIMK2	ROCK1	3985	6093	0.948
PLOS One	journal.pone.0003424	18923649	311	16	18	CCR5	CXCR4	1234	7852	0.959
PLOS One	journal.pone.0003424	18923649	370	4	6	CXCR4	CCR5	7852	1234	0.994
PLOS One	journal.pone.0003424	18923649	384	21	23	CD4	CCR5	920	1234	0.903
PLOS One	journal.pone.0003424	18923649	44	12	14	CXCR4	CCR5	7852	1234	0.905
PLOS One	journal.pone.0003424	18923649	6	0	2	CXCR4	CCR5	7852	1234	0.927
PLOS One	journal.pone.0003424	18923649	88	19	21	CXCR4	CCR5	7852	1234	0.942
PLOS One	journal.pone.0003424	18923649	88	19	46	CXCR4	CCR5	7852	1234	0.949
PLOS One	journal.pone.0003424	18923649	88	38	46	CXCR4	CCR5	7852	1234	0.952
PLOS One	journal.pone.0003424	18923649	88	8	38	CCR5	CXCR4	1234	7852	0.986
PLOS One	journal.pone.0003424	18923649	89	8	14	CCR5	GPCR	1234	151306;165140	0.935
PLOS One	journal.pone.0003430	18927610	184	4	7	TRAM	TLR4	23471;353376	7099	0.963
PLOS One	journal.pone.0003430	18927610	185	27	30	TRAM	TLR4	23471;353376	7099	0.943
PLOS One	journal.pone.0003430	18927610	232	7	17	TLR4	TRAM	7099	23471;353376	0.943
PLOS One	journal.pone.0003430	18927610	30	4	12	TLR4	TRAM	7099	23471;353376	0.957
PLOS One	journal.pone.0003430	18927610	87	6	8	TLR4	TRAM	7099	23471;353376	0.949
PLOS One	journal.pone.0003464	18941509	17	4	6	RNF10	MAG	9921	2068;4099	0.912
PLOS One	journal.pone.0003464	18941509	333	6	10	RNF10	MAG	9921	2068;4099	0.949
PLOS One	journal.pone.0003476	18941537	847	29	38	STAT1	PKR	6772	5610	0.907
PLOS One	journal.pone.0003509	18946502	303	24	26	TLR4	BCR	7099	613	0.909
PLOS One	journal.pone.0003509	18946502	342	18	23	TLR9	BCR	54106	613	0.931
PLOS One	journal.pone.0003509	18946502	342	6	23	TLR9	BCR	54106	613	0.904
PLOS One	journal.pone.0003509	18946502	44	21	24	TLR4	BCR	7099	613	0.935
PLOS One	journal.pone.0003509	18946502	451	4	46	BCR	TLR4	613	7099	0.907
PLOS One	journal.pone.0003509	18946502	495	3	7	TLR4	BCR	7099	613	0.934
PLOS One	journal.pone.0003520	18949037	36	11	25	TRF2	POT1	7014;9519	25913	0.951
PLOS One	journal.pone.0003520	18949037	36	3	11	TRF1	TRF2	7013	7014;9519	0.955
PLOS One	journal.pone.0003520	18949037	36	3	25	TRF1	POT1	7013	25913	0.927
PLOS One	journal.pone.0003528	18953414	404	0	3	SRP19	SRP	6728	90226	0.943
PLOS One	journal.pone.0003528	18953414	483	24	32	SRP19	SRP54	6728	6729	0.961
PLOS One	journal.pone.0003528	18953414	97	11	13	SRP54	SRP19	6729	6728	0.901
PLOS One	journal.pone.0003528	18953414	98	1	3	SRP54	SRP19	6729	6728	0.913
PLOS One	journal.pone.0003530	18953409	9	21	28	Fbx	CRY1	25793	1407	0.97
PLOS One	journal.pone.0003758	19018286	136	10	16	ERK	RKIP	5594	5037	0.924
PLOS One	journal.pone.0003758	19018286	139	7	11	ERK	RKIP	5594	5037	0.908
PLOS One	journal.pone.0003758	19018286	140	3	5	RKIP	Raf-1	5037	5894	0.921
PLOS One	journal.pone.0003796	19030103	209	8	36	SRY	AT1	6736	9197;185	0.914
PLOS One	journal.pone.0003848	19050761	90	7	18	c-Cbl	VEGFR	867	3791	0.928
PLOS One	journal.pone.0003848	19050761	94	6	16	c-Cbl	VEGFR	867	3791	0.928
PLOS One	journal.pone.0003848	19050761	962	11	13	IQGAP1	ERK2	8826	5594	0.909
PLOS One	journal.pone.0003873	19052640	8	6	8	ERK1	ERK2	5595	5594	0.912
PLOS One	journal.pone.0003893	19065265	799	8	10	PP1	Sara	5540;5464	56681	0.915
PLOS One	journal.pone.0003898	19066630	53	0	4	MIF	CD74	4282;6280	972	0.93
PLOS One	journal.pone.0003961	19088846	263	5	9	STAT1	FGFR3	6772	2261	0.972
PLOS One	journal.pone.0003961	19088846	300	7	14	FGFR3	STAT1	2261	6772	0.957
PLOS One	journal.pone.0003961	19088846	418	24	46	FGFR3	STAT1	2261	6772	0.959
PLOS One	journal.pone.0003961	19088846	61	0	3	FGFR3	STAT1	2261	6772	0.972
PLOS One	journal.pone.0003961	19088846	88	6	33	STAT1	FGFR3	6772	2261	0.937
PLOS One	journal.pone.0003961	19088846	9	4	18	FGFR3	STAT1	2261	6772	0.953
PLOS One	journal.pone.0004013	19107197	428	10	15	BMP4	PGC	652	5225	0.912
PLOS One	journal.pone.0004020	19107194	548	9	11	SIRT1	14-3-3	23411	10971	0.901
PLOS One	journal.pone.0004024	19107192	295	3	11	CD58	CD2	965	914	0.94
PLOS One	journal.pone.0004026	19107191	224	0	3	CD28	CD80	1493;940	941	0.918
PLOS One	journal.pone.0004046	19107203	218	8	11	LRP6	GSK3B	4040	2932	0.981
PLOS One	journal.pone.0004046	19107203	84	18	36	LRP6	GSK3B	4040	2932	0.934
PLOS One	journal.pone.0004064	19112497	696	36	38	TRAF6	TAK1	7189	7182	0.96
PLOS One	journal.pone.0004080	19114997	1012	7	15	CTF2	CBP	10153	55824;1387	0.922
PLOS One	journal.pone.0004080	19114997	11	22	26	PS1	cadherin	5663	1015	0.938
PLOS One	journal.pone.0004080	19114997	700	2	9	CBP	CTF2	55824;1387	10153	0.929
PLOS One	journal.pone.0004080	19114997	704	13	15	CBP	CTF2	55824;1387	10153	0.901
PLOS One	journal.pone.0004080	19114997	848	1	7	CTF2	CBP	10153	55824;1387	0.986
PLOS One	journal.pone.0004090	19116652	512	11	21	SIRT1	PGC	23411	5225	0.936
PLOS One	journal.pone.0004134	19125190	143	8	11	WFS1	GRP94	7466	7184	0.919
PLOS One	journal.pone.0004134	19125190	144	9	11	WFS1	GRP94	7466	7184	0.923
PLOS One	journal.pone.0004134	19125190	147	25	27	WFS1	GRP94	7466	7184	0.957
PLOS One	journal.pone.0004134	19125190	203	5	15	GRP94	WFS1	7184	7466	0.958
PLOS One	journal.pone.0004134	19125190	205	13	15	GRP94	WFS1	7184	7466	0.97
PLOS One	journal.pone.0004134	19125190	42	6	9	GRP94	WFS1	7184	7466	0.995
PLOS One	journal.pone.0004134	19125190	91	10	12	WFS1	GRP94	7466	7184	0.925
PLOS One	journal.pone.0004134	19125190	94	4	16	WFS1	GRP94	7466	7184	0.942
PLOS One	journal.pone.0004152	19129914	222	19	24	p53	MDM2	7157	4193	0.94
PLOS One	journal.pone.0004152	19129914	52	8	11	L11	MDM2	90861;6135	4193	0.927
PLOS One	journal.pone.0004152	19129914	52	8	23	L11	p53	90861;6135	7157	0.902
PLOS One	journal.pone.0004170	19137072	49	4	6	PERK	IRE1	9451	2081	0.914
PLOS One	journal.pone.0004170	19137072	57	18	26	IRE1	PERK	2081	9451	0.953
PLOS One	journal.pone.0004173	19137064	39	8	10	RANK	RANKL	8792	8600	0.917
PLOS One	journal.pone.0004173	19137064	472	6	20	OPG	RANKL	690	8600	0.901
PLOS One	journal.pone.0004178	19137065	97	1	4	NES	CRM1	10763	7514	0.942
PLOS One	journal.pone.0004196	19145258	10	3	9	2015-09-09	2015-09-02	10801	4735;23157	0.916
PLOS One	journal.pone.0004196	19145258	300	6	17	2015-09-02	Met	4735;23157	79811	0.938
PLOS One	journal.pone.0004196	19145258	60	4	13	2015-09-09	2015-09-02	10801	4735;23157	0.903
PLOS One	journal.pone.0004196	19145258	67	27	39	2015-09-02	2015-09-09	4735;23157	10801	0.908
PLOS One	journal.pone.0004260	19165324	20	8	16	Bex	OMP	27018	4975	0.924
PLOS One	journal.pone.0004260	19165324	337	2	7	OMP	XIP	4975	10542	0.901
PLOS One	journal.pone.0004260	19165324	350	29	36	OMP	NCX	4975	3196	0.959
PLOS One	journal.pone.0004260	19165324	54	5	7	OMP	NCX	4975	3196	0.917
PLOS One	journal.pone.0004260	19165324	55	13	22	NCX	Bex	3196	27018	0.918
PLOS One	journal.pone.0004363	19204783	101	20	22	TR2	HDAC3	80834;114112;8764	8841	0.944
PLOS One	journal.pone.0004363	19204783	144	1	7	TR2	HDAC3	80834;114112;8764	8841	0.96
PLOS One	journal.pone.0004363	19204783	152	15	17	TR2	HDAC3	80834;114112;8764	8841	0.903
PLOS One	journal.pone.0004363	19204783	156	17	19	HDAC3	TR2	8841	80834;114112;8764	0.957
PLOS One	journal.pone.0004363	19204783	219	9	17	HDAC3	TR2	8841	80834;114112;8764	0.91
PLOS One	journal.pone.0004363	19204783	221	13	16	HDAC3	TR2	8841	80834;114112;8764	0.907
PLOS One	journal.pone.0004363	19204783	221	2	16	ERK	TR2	5594	80834;114112;8764	0.922
PLOS One	journal.pone.0004363	19204783	221	9	18	TR2	PML	80834;114112;8764	5371	0.933
PLOS One	journal.pone.0004363	19204783	32	9	17	HDAC3	TR2	8841	80834;114112;8764	0.903
PLOS One	journal.pone.0004363	19204783	341	10	12	TR2	PML	80834;114112;8764	5371	0.913
PLOS One	journal.pone.0004363	19204783	343	14	17	HDAC3	TR2	8841	80834;114112;8764	0.954
PLOS One	journal.pone.0004363	19204783	348	0	8	HDAC3	TR2	8841	80834;114112;8764	0.954
PLOS One	journal.pone.0004363	19204783	351	8	22	TR2	HDAC3	80834;114112;8764	8841	0.925
PLOS One	journal.pone.0004363	19204783	368	9	11	TR2	HDAC3	80834;114112;8764	8841	0.944
PLOS One	journal.pone.0004363	19204783	70	10	12	HDAC3	TR2	8841	80834;114112;8764	0.974
PLOS One	journal.pone.0004363	19204783	73	18	24	HDAC3	PML	8841	5371	0.927
PLOS One	journal.pone.0004363	19204783	76	1	4	HDAC3	TR2	8841	80834;114112;8764	0.935
PLOS One	journal.pone.0004363	19204783	76	4	27	TR2	PML	80834;114112;8764	5371	0.948
PLOS One	journal.pone.0004363	19204783	78	6	10	TR2	HDAC3	80834;114112;8764	8841	0.962
PLOS One	journal.pone.0004363	19204783	82	7	9	TR2	HDAC3	80834;114112;8764	8841	0.985
PLOS One	journal.pone.0004363	19204783	92	10	18	PML	HDAC3	5371	8841	0.916
PLOS One	journal.pone.0004363	19204783	92	15	18	TR2	HDAC3	80834;114112;8764	8841	0.941
PLOS One	journal.pone.0004363	19204783	92	6	18	TR2	HDAC3	80834;114112;8764	8841	0.925
PLOS One	journal.pone.0004363	19204783	93	16	20	TR2	PML	80834;114112;8764	5371	0.949
PLOS One	journal.pone.0004363	19204783	94	15	20	TR2	HDAC3	80834;114112;8764	8841	0.964
PLOS One	journal.pone.0004363	19204783	97	7	16	TR2	HDAC3	80834;114112;8764	8841	0.914
PLOS One	journal.pone.0004363	19204783	97	7	18	TR2	PML	80834;114112;8764	5371	0.918
PLOS One	journal.pone.0004363	19204783	99	10	16	HDAC3	TR2	8841	80834;114112;8764	0.988
PLOS One	journal.pone.0004369	19190759	416	4	6	ACC1	ACC2	31	32	0.918
PLOS One	journal.pone.0004395	19198648	550	4	17	PP6	ARS	5537	6012;57152	0.922
PLOS One	journal.pone.0004395	19198648	550	9	17	SAPS	ARS	8935	6012;57152	0.94
PLOS One	journal.pone.0004404	19198660	595	18	27	PML	CENP-C	5371	1060	0.929
PLOS One	journal.pone.0004406	19197387	315	9	13	ODC	PLP	4953;89874	25824;5744	0.917
PLOS One	journal.pone.0004430	19221597	199	12	15	HMGA1	CD44	3159	960	0.916
PLOS One	journal.pone.0004509	19223978	694	9	13	CCR5	CXCR4	1234	7852	0.927
PLOS One	journal.pone.0004586	19238206	138	0	3	PHB	OGT	5245	8473	0.933
PLOS One	journal.pone.0004586	19238206	214	4	7	PHB	OGT	5245	8473	0.932
PLOS One	journal.pone.0004586	19238206	508	6	8	PHB	OGT	5245	8473	0.909
PLOS One	journal.pone.0004586	19238206	63	4	7	PHB	OGT	5245	8473	0.988
PLOS One	journal.pone.0004586	19238206	67	0	3	PHB	OGT	5245	8473	0.957
PLOS One	journal.pone.0004586	19238206	67	10	35	PHB	OGT	5245	8473	0.938
PLOS One	journal.pone.0004586	19238206	67	31	35	PHB	OGT	5245	8473	0.944
PLOS One	journal.pone.0004586	19238206	68	8	10	PHB	OGT	5245	8473	0.906
PLOS One	journal.pone.0004586	19238206	88	5	8	PHB	OGT	5245	8473	0.999
PLOS One	journal.pone.0004586	19238206	99	15	20	PHB	OGT	5245	8473	0.905
PLOS One	journal.pone.0004608	19242540	59	31	33	IL-6	CCL5	3569	6352	0.914
PLOS One	journal.pone.0004608	19242540	8	5	10	IL-6	CCL5	3569	6352	0.921
PLOS One	journal.pone.0004623	19247452	69	11	28	CXCR4	TRAIL	7852	8743	0.917
PLOS One	journal.pone.0004623	19247452	74	8	15	TRAIL	CXCR4	8743	7852	0.941
PLOS One	journal.pone.0004647	19247477	526	0	6	ARF6	GGA3	382	23163	0.966
PLOS One	journal.pone.0004655	19247475	1059	24	29	JNK	POSH	5599	57630	0.914
PLOS One	journal.pone.0004661	19252739	106	29	39	RIP1	TRIF	10928;7386	148022	0.954
PLOS One	journal.pone.0004661	19252739	106	33	39	TBK1	TRIF	29110	148022	0.9
PLOS One	journal.pone.0004661	19252739	106	35	39	TRAF3	TRIF	7187	148022	0.981
PLOS One	journal.pone.0004661	19252739	135	0	8	TRIF	TLR3	148022	7098	0.974
PLOS One	journal.pone.0004661	19252739	239	13	16	TRAF6	TRIF	7189	148022	0.951
PLOS One	journal.pone.0004661	19252739	239	6	16	TRAF6	TRIF	7189	148022	0.944
PLOS One	journal.pone.0004661	19252739	240	18	42	JNK	TRIF	5599	148022	0.969
PLOS One	journal.pone.0004661	19252739	240	39	42	RIP1	TRIF	10928;7386	148022	0.972
PLOS One	journal.pone.0004661	19252739	241	13	16	TRADD	TRIF	8717	148022	0.974
PLOS One	journal.pone.0004661	19252739	241	4	16	TRADD	TRIF	8717	148022	0.993
PLOS One	journal.pone.0004661	19252739	243	1	4	TRAF3	TRIF	7187	148022	0.984
PLOS One	journal.pone.0004661	19252739	48	13	19	TRAF6	TRIF	7189	148022	0.959
PLOS One	journal.pone.0004661	19252739	48	4	13	TRIF	TRAF6	148022	7189	0.974
PLOS One	journal.pone.0004661	19252739	48	4	7	TRIF	TLR3	148022	7098	0.952
PLOS One	journal.pone.0004661	19252739	48	7	19	TLR3	TRIF	7098	148022	0.982
PLOS One	journal.pone.0004661	19252739	56	5	15	TRIF	TRADD	148022	8717	0.975
PLOS One	journal.pone.0004661	19252739	88	13	29	TRIF	TRAF6	148022	7189	0.963
PLOS One	journal.pone.0004674	19262687	203	3	4	SMC2	SMC4	10592	10051	0.96
PLOS One	journal.pone.0004696	19262752	898	17	27	BNIPL-2	Bcl-2	149428	596	0.928
PLOS One	journal.pone.0004696	19262752	898	23	27	BNIP-2	Bcl-2	663	596	0.926
PLOS One	journal.pone.0004696	19262752	898	23	29	BNIP-2	Cdc42GAP	663	392	0.92
PLOS One	journal.pone.0004736	19270748	329	5	14	CD40	TRAF6	958	7189	0.939
PLOS One	journal.pone.0004771	19274086	540	6	9	AMPK	LKB1	5563	6794	0.978
PLOS One	journal.pone.0004798	19277210	190	0	3	ARNTL	CLOCK	406	9575	0.938
PLOS One	journal.pone.0004798	19277210	204	2	10	MDM2	p53	4193	7157	0.905
PLOS One	journal.pone.0004807	19277197	507	0	11	AKAP149	AMY-1	8165	26292	0.915
PLOS One	journal.pone.0004807	19277197	507	2	11	AKAP95	AMY-1	10270	26292	0.96
PLOS One	journal.pone.0004822	19279678	18	20	34	MALT1	BCL10	10892	8915	0.928
PLOS One	journal.pone.0004822	19279678	515	4	6	BCL10	MALT1	8915	10892	0.982
PLOS One	journal.pone.0004822	19279678	587	19	32	TRAF6	MALT1	7189	10892	0.908
PLOS One	journal.pone.0004822	19279678	589	14	23	MALT1	TRAF6	10892	7189	0.91
PLOS One	journal.pone.0004822	19279678	597	11	20	MALT1	BCL10	10892	8915	0.934
PLOS One	journal.pone.0004834	19279679	61	5	11	DM2	CD23	28508	2208	0.917
PLOS One	journal.pone.0004849	19287496	513	5	13	FOXM1	CEP55	2305	55165	0.948
PLOS One	journal.pone.0004858	19308255	303	2	6	CFH	PLG	3075	5340	0.931
PLOS One	journal.pone.0004858	19308255	449	0	25	CFH	C3b	3075	718	0.942
PLOS One	journal.pone.0004858	19308255	480	24	26	PLG	CFH	5340	3075	0.963
PLOS One	journal.pone.0004858	19308255	480	5	26	PLG	CFH	5340	3075	0.929
PLOS One	journal.pone.0004858	19308255	481	8	10	PLG	CFH	5340	3075	0.949
PLOS One	journal.pone.0004858	19308255	522	7	9	CFH	PLG	3075	5340	0.951
PLOS One	journal.pone.0004858	19308255	523	11	13	CFH	PLG	3075	5340	0.936
PLOS One	journal.pone.0004858	19308255	656	15	17	CFH	PLG	3075	5340	0.99
PLOS One	journal.pone.0004860	19300505	54	2	7	CLOCK	BMAL1	9575	406	0.955
PLOS One	journal.pone.0004864	19287485	770	25	29	p300	p53	2033	7157	0.941
PLOS One	journal.pone.0004884	19319189	588	5	8	RGS12	MEK2	6002	5605	0.952
PLOS One	journal.pone.0004894	19290053	729	25	31	GERP	SOCS-1	81603	8651	0.924
PLOS One	journal.pone.0004902	19295914	489	25	35	ABIN-1	A20	10318	7128;28935	0.933
PLOS One	journal.pone.0004931	19337385	277	0	6	NOD2	NLRP3	64127	114548	0.929
PLOS One	journal.pone.0004931	19337385	280	13	19	NOD2	NLRP3	64127	114548	0.952
PLOS One	journal.pone.0004931	19337385	308	8	17	NOD2	NLRP3	64127	114548	0.936
PLOS One	journal.pone.0004931	19337385	380	0	6	NOD2	NLRP3	64127	114548	0.901
PLOS One	journal.pone.0004931	19337385	398	2	8	NOD2	NLRP3	64127	114548	0.909
PLOS One	journal.pone.0004931	19337385	9	3	13	NOD2	NLRP12	64127	91662	0.917
PLOS One	journal.pone.0004931	19337385	9	3	9	NOD2	NLRP1	64127	22861	0.918
PLOS One	journal.pone.0004932	19305498	615	17	26	SAP-1	c-fos	5794	2353	0.932
PLOS One	journal.pone.0004994	19308258	621	25	35	Rho	PTPL1	29984	5783	0.943
PLOS One	journal.pone.0005002	19319199	26	7	22	ART	PCP	181	5547	0.963
PLOS One	journal.pone.0005006	19333378	305	14	17	PLSCR1	CD4	5359	920	0.966
PLOS One	journal.pone.0005006	19333378	305	14	20	PLSCR1	CD4	5359	920	0.912
PLOS One	journal.pone.0005006	19333378	319	7	14	PLSCR1	CD4	5359	920	0.92
PLOS One	journal.pone.0005006	19333378	319	9	14	PLSCR4	CD4	57088	920	0.912
PLOS One	journal.pone.0005006	19333378	320	3	10	CD4	PLSCR1	920	5359	0.958
PLOS One	journal.pone.0005006	19333378	407	6	21	PLSCR1	CD4	5359	920	0.91
PLOS One	journal.pone.0005006	19333378	513	8	10	PLSCR1	CD4	5359	920	0.948
PLOS One	journal.pone.0005006	19333378	514	0	7	SLPI	PLSCR1	6590	5359	0.939
PLOS One	journal.pone.0005006	19333378	514	18	23	CD4	PLSCR1	920	5359	0.962
PLOS One	journal.pone.0005006	19333378	514	20	23	SLPI	PLSCR1	6590	5359	0.922
PLOS One	journal.pone.0005006	19333378	527	3	12	CD4	PLSCR1	920	5359	0.976
PLOS One	journal.pone.0005006	19333378	527	5	12	SLPI	PLSCR1	6590	5359	0.984
PLOS One	journal.pone.0005006	19333378	529	32	37	PLSCR1	CD4	5359	920	0.931
PLOS One	journal.pone.0005006	19333378	529	32	39	PLSCR1	SLPI	5359	6590	0.988
PLOS One	journal.pone.0005006	19333378	530	9	11	CD4	PLSCR1	920	5359	0.98
PLOS One	journal.pone.0005006	19333378	536	10	25	SLPI	PLSCR1	6590	5359	0.902
PLOS One	journal.pone.0005006	19333378	536	33	37	SLPI	PLSCR4	6590	57088	0.949
PLOS One	journal.pone.0005006	19333378	537	1	13	PLSCR1	SLPI	5359	6590	0.923
PLOS One	journal.pone.0005006	19333378	537	13	20	SLPI	PLSCR1	6590	5359	0.981
PLOS One	journal.pone.0005006	19333378	538	5	15	PLSCR1	CD4	5359	920	0.992
PLOS One	journal.pone.0005006	19333378	538	9	15	PLSCR4	CD4	57088	920	0.934
PLOS One	journal.pone.0005006	19333378	574	5	11	PLSCR1	CD4	5359	920	0.945
PLOS One	journal.pone.0005006	19333378	574	5	13	PLSCR1	SLPI	5359	6590	0.907
PLOS One	journal.pone.0005006	19333378	585	5	18	CD4	PLSCR1	920	5359	0.955
PLOS One	journal.pone.0005006	19333378	585	7	18	SLPI	PLSCR1	6590	5359	0.982
PLOS One	journal.pone.0005006	19333378	592	4	10	PLSCR1	SLPI	5359	6590	0.952
PLOS One	journal.pone.0005006	19333378	592	4	15	PLSCR1	CD4	5359	920	0.915
PLOS One	journal.pone.0005006	19333378	597	19	24	PLSCR1	SLPI	5359	6590	0.924
PLOS One	journal.pone.0005006	19333378	597	19	26	PLSCR1	CD4	5359	920	0.943
PLOS One	journal.pone.0005006	19333378	617	4	10	SLPI	CD4	6590	920	0.93
PLOS One	journal.pone.0005006	19333378	684	10	18	PLSCR4	CD4	57088	920	0.907
PLOS One	journal.pone.0005006	19333378	684	3	10	CD4	PLSCR4	920	57088	0.912
PLOS One	journal.pone.0005006	19333378	708	13	25	CR1	NF-kappaB	1378	4790	0.907
PLOS One	journal.pone.0005008	19390658	58	13	17	c-Rel	p63	5966	8626	0.903
PLOS One	journal.pone.0005050	19337383	119	2	6	NFIX	HSF1	4784	3297	0.973
PLOS One	journal.pone.0005050	19337383	122	0	3	NFIX	CGGBP1	4784	8545	0.907
[truncated: 10,391 more rows]
