# Supplementary material for: Large-scale extraction of gene interactions from full-text literature using DeepDive
Source: Bioinformatics. 2015 Sep 3;32(1):106–13. doi: 10.1093/bioinformatics/btv476 (PMC4681986; doi:10.1093/bioinformatics/btv476)
Supplement: Supplementary Data [file supp_btv476_suppl_data.zip › Supplementary_Data_GeneGene_Extractions_Database.txt]

GeneID1	GeneID2	Symbol1	Symbol2	DIP	BioGRID	Negatome
10212	84324	DDX39A	SARNP	0	1	0
27242	351	TNFRSF21	APP	1	0	0
50488	5663	MINK1	PSEN1	0	0	0
11196	5111	SEC23IP	PCNA	0	0	0
2177	55215	FANCD2	FANCI	1	1	0
22914	4277	KLRK1	MICB	0	0	0
6662	93649	SOX9	MYOCD	0	0	0
3417	3418	IDH1	IDH2	0	0	0
3605	5599	IL17A	MAPK8	0	0	0
1956	7039	EGFR	TGFA	1	1	0
2119	22947	ETV5	DUX4	0	0	0
3605	5594	IL17A	MAPK1	0	0	0
8011	8565	MROS	YARS	0	0	0
57448	7157	BIRC6	TP53	0	0	0
27202	727	C5AR2	C5	0	0	0
4986	55715	OPRK1	DOK4	0	1	0
10664	7528	CTCF	YY1	0	1	0
27202	728	C5AR2	C5AR1	0	0	0
51411	79890	BIN2	RIN3	0	0	0
1283	686	CTD	BTD	0	0	0
10970	7157	CKAP4	TP53	0	1	0
2289	3665	FKBP5	IRF7	0	0	0
10018	581	BCL2L11	BAX	1	0	0
25843	8428	MOB4	STK24	0	1	0
2099	4311	ESR1	MME	0	0	0
6273	7157	S100A2	TP53	0	0	0
378938	4605	MALAT1	MYBL2	0	0	0
613	7099	BCR	TLR4	0	0	0
50618	6453	ITSN2	ITSN1	0	1	0
10333	4049	TLR6	LTA	0	0	0
2246	2260	FGF1	FGFR1	1	1	0
3654	54106	IRAK1	TLR9	0	1	0
1399	4547	CRKL	MTTP	0	0	0
1786	1788	DNMT1	DNMT3A	0	1	0
1786	1789	DNMT1	DNMT3B	0	1	0
2309	3551	FOXO3	IKBKB	0	1	0
2833	7852	CXCR3	CXCR4	0	0	0
59271	7528	EVA1C	YY1	0	0	0
10728	196	PTGES3	AHR	0	0	0
1950	54535	EGF	CCHCR1	0	0	0
2321	7422	FLT1	VEGFA	1	1	0
5747	967	PTK2	CD63	0	0	0
118813	9218	ZFYVE27	VAPA	0	0	0
22861	64127	NLRP1	NOD2	1	0	0
3569	8630	IL6	HSD17B6	0	0	0
3667	5290	IRS1	PIK3CA	0	1	0
387	5586	RHOA	PKN2	0	1	0
1956	867	EGFR	CBL	1	1	0
2516	2626	NR5A1	GATA4	0	1	0
4311	5728	MME	PTEN	0	0	0
23433	8976	RHOQ	WASL	0	1	0
5747	5979	PTK2	RET	0	0	0
54106	695	TLR9	BTK	0	1	0
3459	6772	IFNGR1	STAT1	1	1	0
7098	941	TLR3	CD80	0	0	0
5159	5781	PDGFRB	PTPN11	0	1	0
1234	6363	CCR5	CCL19	0	0	0
7185	7186	TRAF1	TRAF2	1	1	0
7186	83729	TRAF2	INHBE	0	0	0
4609	5366	MYC	PMAIP1	0	0	0
142	6778	PARP1	STAT6	0	0	0
2669	3107	GEM	HLA-C	0	0	0
4869	51119	NPM1	SBDS	0	0	0
23368	7157	PPP1R13B	TP53	0	1	0
23090	9577	ZNF423	BRE	0	0	0
23468	7290	CBX5	HIRA	0	0	0
207	8115	AKT1	TCL1A	0	1	0
51079	619570	NDUFA13	SNORD95	0	0	0
10488	1230	CREB3	CCR1	0	0	0
10045	6667	SH2D3A	SP1	0	0	0
1257	8131	CNC	NPRL3	0	0	0
10075	54541	HUWE1	DDIT4	0	1	0
4849	9129	CNOT3	PRPF3	0	0	0
4790	9429	NFKB1	ABCG2	0	0	0
5243	9429	ABCB1	ABCG2	0	0	0
2969	5111	GTF2I	PCNA	0	0	0
63943	960	FKBPL	CD44	0	0	0
23746	55236	AIPL1	UBA6	0	1	0
4170	6426	MCL1	SRSF1	0	0	0
5337	5594	PLD1	MAPK1	0	0	0
2028	920	ENPEP	CD4	0	0	0
23405	5935	DICER1	RBM3	0	0	0
5347	9656	PLK1	MDC1	0	0	0
5594	6198	MAPK1	RPS6KB1	0	0	0
3192	6597	HNRNPU	SMARCA4	0	0	0
23032	8991	USP33	SELENBP1	0	1	0
7057	811	THBS1	CALR	0	0	0
2100	4162	ESR2	MCAM	0	0	0
23492	57332	CBX7	CBX8	0	0	0
5079	7091	PAX5	TLE4	0	1	0
23286	8723	WWC1	SNX4	1	0	0
11315	54957	PARK7	TXNL4B	0	0	0
301	308	ANXA1	ANXA5	0	1	0
10878	718	CFHR3	C3	0	1	0
4313	7077	MMP2	TIMP2	0	1	0
1445	55824	CSK	PAG1	0	1	0
11059	9113	WWP1	LATS1	0	1	0
10801	23157	SEPT9	SEPT6	0	1	0
29117	2971	BRD7	GTF3A	0	0	0
7057	7157	THBS1	TP53	0	0	0
55811	6418	ADCY10	SET	0	0	0
57007	6387	CXCR7	CXCL12	0	0	0
29984	7248	RHOD	TSC1	0	0	0
51569	65992	UFM1	DDRGK1	0	0	0
10971	84335	YWHAQ	AKT1S1	0	1	0
55922	7528	NKRF	YY1	0	0	0
1200	7013	TPP1	TERF1	0	0	0
3569	6209	IL6	RPS15	0	0	0
2033	632	EP300	BGLAP	0	0	0
10321	2078	CRISP3	ERG	0	0	0
1950	2066	EGF	ERBB4	0	0	0
51079	7157	NDUFA13	TP53	0	0	0
3133	3821	HLA-E	KLRC1	0	0	0
1058	55355	CENPA	HJURP	1	1	0
858	998	CAV2	CDC42	0	0	0
3569	84668	IL6	FAM126A	0	0	0
2119	6693	ETV5	SPN	0	0	0
2033	5888	EP300	RAD51	0	0	0
8985	9370	PLOD3	ADIPOQ	0	0	0
6878	6908	TAF6	TBP	0	1	0
5008	9180	OSM	OSMR	0	0	0
7919	84324	DDX39B	SARNP	0	0	0
4193	84706	MDM2	GPT2	0	0	0
6667	8467	SP1	SMARCA5	0	0	0
10423	1201	CDIPT	CLN3	0	0	0
3339	8817	HSPG2	FGF18	0	0	0
1029	1958	CDKN2A	EGR1	0	1	0
10014	627	HDAC5	BDNF	0	0	0
2177	675	FANCD2	BRCA2	0	1	0
1080	51257	CFTR	MARCH2	0	1	0
2177	672	FANCD2	BRCA1	0	1	0
351	5300	APP	PIN1	0	0	0
2033	5970	EP300	RELA	0	1	0
4055	8740	LTBR	TNFSF14	0	1	0
51699	6642	VPS29	SNX1	0	0	0
163126	51438	EID2	MAGEC2	0	1	0
1021	896	CDK6	CCND3	1	1	0
5290	5728	PIK3CA	PTEN	0	0	0
4613	8490	MYCN	RGS5	0	0	0
23586	64135	DDX58	IFIH1	0	0	0
1789	23090	DNMT3B	ZNF423	0	0	0
5879	7074	RAC1	TIAM1	0	1	0
345456	5216	PFN3	PFN1	0	0	0
3065	3066	HDAC1	HDAC2	1	1	0
3066	8841	HDAC2	HDAC3	0	0	0
2119	9448	ETV5	MAP4K4	0	0	0
1742	5662	DLG4	PSD	0	0	0
55553	6474	SOX6	SHOX2	0	0	0
55553	6473	SOX6	SHOX	0	0	0
10951	6136	CBX1	RPL12	0	1	0
4600	634	MX2	CEACAM1	0	0	0
6999	8623	TDO2	ASMTL	0	1	0
23479	2395	ISCU	FXN	0	0	0
3725	8506	JUN	CNTNAP1	0	0	0
7099	84299	TLR4	MIEN1	0	0	0
3586	6774	IL10	STAT3	0	0	0
10273	7334	STUB1	UBE2N	0	1	0
1029	7343	CDKN2A	UBTF	0	0	0
3170	4088	FOXA2	SMAD3	0	0	0
1236	3195	CCR7	TLX1	0	0	0
79033	8220	ERI3	DGCR14	0	0	0
10577	4864	NPC2	NPC1	0	0	0
29028	4609	ATAD2	MYC	0	1	0
56288	57118	PARD3	CAMK1D	0	0	0
2264	4790	FGFR4	NFKB1	0	0	0
112476	6616	PRRT2	SNAP25	0	1	0
3156	3990	HMGCR	LIPC	0	0	0
5514	9878	PPP1R10	TOX4	0	1	0
2246	2264	FGF1	FGFR4	1	1	0
2875	4194	GPT	MDM4	0	0	0
3416	55922	IDE	NKRF	0	0	0
2804	64746	GOLGB1	ACBD3	0	1	0
3622	7157	ING2	TP53	0	1	0
3558	5966	IL2	REL	0	0	0
596	677	BCL2	ZFP36L1	0	0	0
238	8929	ALK	PHOX2B	0	0	0
2309	29915	FOXO3	HCFC2	0	0	0
10507	971	SEMA4D	CD72	0	1	0
4782	7704	NFIC	ZBTB16	0	0	0
4208	5617	MEF2C	PRL	0	0	0
54962	7525	TIPIN	YES1	0	0	0
2803	7124	GOLGA4	TNF	0	0	0
1154	8835	CISH	SOCS2	0	0	0
1019	3725	CDK4	JUN	0	0	0
11155	7157	LDB3	TP53	0	0	0
672	7486	BRCA1	WRN	0	0	0
3565	3596	IL4	IL13	0	1	0
53616	9211	ADAM22	LGI1	0	1	0
5970	8651	RELA	SOCS1	0	1	0
2035	60	EPB41	ACTB	0	0	0
1017	10389	CDK2	SCML2	1	0	0
23212	6191	RRS1	RPS4X	0	1	0
10213	5718	PSMD14	PSMD12	0	1	0
23705	4254	CADM1	KITLG	0	0	0
387	998	RHOA	CDC42	0	0	0
949	9971	SCARB1	NR1H4	0	0	0
284119	857	PTRF	CAV1	1	1	0
3569	9021	IL6	SOCS3	0	0	0
10971	120892	YWHAQ	LRRK2	0	1	0
26013	54799	L3MBTL1	MBTD1	0	0	0
1316	9232	KLF6	PTTG1	0	0	0
2264	9965	FGFR4	FGF19	1	1	0
2521	3276	FUS	PRMT1	0	1	0
3605	51561	IL17A	IL23A	0	0	0
3702	9047	ITK	SH2D2A	0	0	0
3064	9759	HTT	HDAC4	0	0	0
129831	920	RBM45	CD4	0	0	0
2637	6091	GBX2	ROBO1	0	0	0
25805	4040	BAMBI	LRP6	0	0	0
3929	92521	LBP	SPECC1	0	0	0
57561	9863	ARRDC3	MAGI2	0	1	0
29781	54892	NCAPH2	NCAPG2	0	1	0
51569	79876	UFM1	UBA5	0	1	0
1956	672	EGFR	BRCA1	0	0	0
331	64127	XIAP	NOD2	1	1	0
6390	9607	SDHB	CARTPT	0	0	0
5290	655	PIK3CA	BMP7	0	0	0
1523	3569	CUX1	IL6	0	0	0
207	6198	AKT1	RPS6KB1	0	1	0
25830	6816	SULT4A1	SULT	0	0	0
23216	3267	TBC1D1	AGFG1	0	0	0
1748	351	DLX4	APP	0	0	0
1138	6667	CHRNA5	SP1	0	0	0
1368	6346	CPM	CCL1	0	0	0
1869	196	E2F1	AHR	0	0	0
10397	8661	NDRG1	EIF3A	0	0	0
23532	9820	PRAME	CUL7	0	0	0
1490	3339	CTGF	HSPG2	0	0	0
27303	4609	RBMS3	MYC	0	0	0
148022	7099	TICAM1	TLR4	0	1	1
7186	8792	TRAF2	TNFRSF11A	0	1	0
1234	729230	CCR5	CCR2	0	0	0
8295	9031	TRRAP	BAZ1B	0	0	0
10232	10971	MSLN	YWHAQ	0	0	0
23076	6125	RRP1B	RPL5	0	1	0
4254	51530	KITLG	ZC3HC1	0	0	0
1283	3320	CTD	HSP90AA1	0	0	0
11200	4436	CHEK2	MSH2	0	1	0
7454	89848	WAS	FCHSD1	0	0	0
356	653361	FASLG	NCF1	0	1	0
690	8743	BTF3P11	TNFSF10	0	0	0
10611	23648	PDLIM5	SSBP3	0	0	0
5094	6772	PCBP2	STAT1	0	0	0
5094	6773	PCBP2	STAT2	0	0	0
1789	2067	DNMT3B	ERCC1	0	0	0
4547	867	MTTP	CBL	0	0	0
10971	15	YWHAQ	AANAT	0	0	0
4318	8754	MMP9	ADAM9	0	0	0
1080	3320	CFTR	HSP90AA1	0	1	0
6373	6908	CXCL11	TBP	0	0	0
29984	56288	RHOD	PARD3	0	0	0
1540	6722	CYLD	SRF	0	0	0
2515	3695	ADAM2	ITGB7	0	0	0
2488	3972	FSHB	LHB	0	0	0
3716	9655	JAK1	SOCS5	0	0	0
2520	2736	GAST	GLI2	0	0	0
5970	822	RELA	CAPG	0	0	0
10226	57104	PLIN3	PNPLA2	0	0	0
5599	7444	MAPK8	VRK2	0	1	0
7157	7345	TP53	UCHL1	0	1	0
10987	4986	COPS5	OPRK1	0	0	0
5599	57630	MAPK8	SH3RF1	0	0	0
5932	672	RBBP8	BRCA1	0	1	0
10755	4018	GIPC1	LPA	0	0	0
27202	718	C5AR2	C3	0	0	0
6772	8554	STAT1	PIAS1	0	1	0
10499	8648	NCOA2	NCOA1	0	1	0
4843	7099	NOS2	TLR4	0	0	0
4193	6154	MDM2	RPL26	0	1	0
1015	5594	CDH17	MAPK1	0	0	0
10971	5894	YWHAQ	RAF1	0	1	0
1060	1789	CENPC1	DNMT3B	0	0	0
11331	5245	PHB2	PHB	0	1	0
5054	5689	SERPINE1	PSMB1	0	1	0
28996	51564	HIPK2	HDAC7	0	0	0
51548	6996	SIRT6	TDG	0	0	0
51586	6310	MED15	ATXN1	0	1	0
7157	7507	TP53	XPA	0	0	0
3725	5599	JUN	MAPK8	1	1	0
7157	94241	TP53	TP53INP1	0	1	0
57616	93649	TSHZ3	MYOCD	0	0	0
5008	6772	OSM	STAT1	0	0	0
11099	8165	PTPN21	AKAP1	0	0	0
3725	5594	JUN	MAPK1	1	1	0
22878	6399	TRAPPC8	TRAPPC2	0	1	0
57521	8408	RPTOR	ULK1	0	1	0
1672	6046	DEFB1	BRD2	0	0	0
1499	2274	CTNNB1	FHL2	0	1	0
5979	9126	RET	SMC3	0	0	0
468	55787	ATF4	TXLNG	0	0	0
2066	3084	ERBB4	NRG1	1	1	0
7422	90993	VEGFA	CREB3L1	0	0	0
286826	30818	LIN9	KCNIP3	0	0	0
4854	7058	NOTCH3	THBS2	0	0	0
3717	613	JAK2	BCR	0	0	0
5604	7514	MAP2K1	XPO1	0	0	0
1236	2833	CCR7	CXCR3	0	0	0
3320	6667	HSP90AA1	SP1	0	1	0
1234	6373	CCR5	CXCL11	0	0	0
26679	9833	OR4G3P	MELK	0	0	0
10522	8543	DEAF1	LMO4	0	1	0
5093	8626	PCBP1	TP63	0	0	0
1060	5371	CENPC1	PML	0	0	0
3579	8826	CXCR2	IQGAP1	0	0	0
207	9451	AKT1	EIF2AK3	0	0	0
1869	5111	E2F1	PCNA	0	0	0
26060	5547	APPL1	PRCP	0	0	0
28996	672	HIPK2	BRCA1	0	0	0
3075	3078	CFH	CFHR1	0	0	0
30818	9493	KCNIP3	KIF23	0	0	0
182	387	JAG1	RHOA	0	0	0
1956	5747	EGFR	PTK2	0	1	0
56155	9493	TEX14	KIF23	0	0	0
7124	7187	TNF	TRAF3	0	0	0
51228	9218	GLTP	VAPA	0	0	0
1956	4904	EGFR	YBX1	0	0	0
673	6788	BRAF	STK3	0	0	0
1026	7157	CDKN1A	TP53	0	1	0
7124	7189	TNF	TRAF6	0	0	0
55120	79184	FANCL	BRCC3	0	0	0
25976	3217	TIPARP	HOXB7	0	0	0
282973	4803	JAKMIP3	NGF	0	0	0
358	360	AQP1	AQP3	0	0	0
28	391104	ABO	VHLL	0	0	0
1956	5290	EGFR	PIK3CA	0	0	0
55922	6683	NKRF	SPAST	0	0	0
1894	4739	ECT2	NEDD9	0	0	0
5563	9370	PRKAA2	ADIPOQ	0	0	0
7019	7157	TFAM	TP53	0	0	0
6908	6908	TBP	TBP	0	0	0
25791	387	NGEF	RHOA	0	0	0
2237	2321	FEN1	FLT1	0	0	0
55644	8270	OSGEP	LAGE3	0	1	0
1149	8204	CIDEA	NRIP1	0	0	0
55323	8573	LARP6	CASK	0	0	0
1956	2065	EGFR	ERBB3	0	1	0
1956	2064	EGFR	ERBB2	1	1	0
5970	9021	RELA	SOCS3	0	1	0
10181	1665	RBM5	DHX15	0	1	0
1292	1826	COL6A2	DSCAM	0	0	0
1540	7186	CYLD	TRAF2	0	1	0
10857	6916	PGRMC1	TBXAS1	0	0	0
1045	83998	CDX2	REG4	0	0	0
1029	2146	CDKN2A	EZH2	0	0	0
5027	960	P2RX7	CD44	0	0	0
4692	6774	NDN	STAT3	0	0	0
6361	6367	CCL17	CCL22	0	0	0
1848	2308	DUSP6	FOXO1	0	0	0
1268	140679	CNR1	SLC32A1	0	0	0
3605	7189	IL17A	TRAF6	0	1	0
2934	7169	GSN	TPM2	0	0	0
23411	6720	SIRT1	SREBF1	0	1	0
177	5582	AGER	PRKCG	0	0	0
11201	3725	POLI	JUN	0	0	0
319100	7704	TAAR6	ZBTB16	0	0	0
57104	8729	PNPLA2	GBF1	0	1	0
7020	967	TFAP2A	CD63	0	0	0
4010	55269	LMX1B	PSPC1	0	0	0
1742	9229	DLG4	DLGAP1	0	1	0
51256	7249	TBC1D7	TSC2	0	1	1
10155	84911	TRIM28	ZNF382	0	1	0
10950	1111	BTG3	CHEK1	0	1	0
23512	7329	SUZ12	UBE2I	0	1	0
404552	54704	SCGB1D4	PDP1	0	0	0
655	659	BMP7	BMPR2	1	1	0
144100	84952	PLEKHA7	CGNL1	0	0	0
10537	23746	UBD	AIPL1	0	1	0
23192	84557	ATG4B	MAP1LC3A	0	1	0
4005	6886	LMO2	TAL1	0	1	0
5979	7080	RET	NKX2-1	0	0	0
10228	51257	STX6	MARCH2	0	1	0
2100	5753	ESR2	PTK6	0	0	0
7157	9611	TP53	NCOR1	0	1	0
2113	4318	ETS1	MMP9	0	0	0
1588	6095	CYP19A1	RORA	0	0	0
51256	7248	TBC1D7	TSC1	0	1	0
3661	5548	IRF3	PRD	0	0	0
2113	4312	ETS1	MMP1	0	0	0
26135	2969	SERBP1	GTF2I	0	0	0
2067	7507	ERCC1	XPA	1	1	0
2033	5966	EP300	REL	0	1	0
23429	7528	RYBP	YY1	0	1	0
1950	4854	EGF	NOTCH3	0	0	0
158056	23398	MAMDC4	PPWD1	0	0	0
1039	30850	CDR2	CDR2L	0	0	0
6606	6607	SMN1	SMN2	0	1	0
1378	6007	CR1	RHD	0	0	0
2532	3577	DARC	CXCR1	0	0	0
2532	3576	DARC	IL8	1	0	0
23210	5290	JMJD6	PIK3CA	0	0	0
10755	6395	GIPC1	SEA	0	0	0
3394	3659	IRF8	IRF1	0	1	0
25976	4830	TIPARP	NME1	0	0	0
10663	58191	CXCR6	CXCL16	0	0	0
3576	55922	IL8	NKRF	0	0	0
5025	5027	P2RX4	P2RX7	0	0	0
11200	4292	CHEK2	MLH1	0	0	0
1015	6909	CDH17	TBX2	0	0	0
1958	2033	EGR1	EP300	0	1	0
3105	3107	HLA-A	HLA-C	0	0	0
29072	596	SETD2	BCL2	0	0	0
3242	8505	HPD	PARG	0	0	0
142	8505	PARP1	PARG	0	0	0
672	83990	BRCA1	BRIP1	1	1	0
1464	4739	CSPG4	NEDD9	0	0	0
1956	9046	EGFR	DOK2	0	1	0
3312	4049	HSPA8	LTA	0	0	0
201163	5563	FLCN	PRKAA2	0	1	0
56963	654	RGMA	BMP6	0	0	0
10365	2833	KLF2	CXCR3	0	0	0
2175	2176	FANCA	FANCC	0	1	1
4436	8930	MSH2	MBD4	0	0	0
1956	4582	EGFR	MUC1	0	1	0
440503	57104	PLIN5	PNPLA2	0	0	0
596	663	BCL2	BNIP2	0	1	0
23028	23186	KDM1A	RCOR1	1	1	0
3080	718	CFHR2	C3	0	0	0
580	602	BARD1	BCL3	0	1	0
10010	7187	TANK	TRAF3	1	1	0
7124	8743	TNF	TNFSF10	0	0	0
4946	4947	OAZ1	OAZ2	0	0	0
29984	387	RHOD	RHOA	0	0	0
10270	26292	AKAP8	MYCBP	0	0	0
115761	1382	ARL11	CRABP2	0	0	0
10971	7249	YWHAQ	TSC2	0	1	0
1630	4150	DCC	MAZ	0	1	0
1015	2115	CDH17	ETV1	0	0	0
22943	2627	DKK1	GATA6	0	0	0
3791	5747	KDR	PTK2	0	0	0
1742	27158	DLG4	NDOR1	0	0	0
3106	51752	HLA-B	ERAP1	0	0	0
1378	718	CR1	C3	0	0	0
10454	257397	TAB1	TAB3	0	1	0
3670	4760	ISL1	NEUROD1	0	0	0
2033	7157	EP300	TP53	1	1	0
4869	4869	NPM1	NPM1	0	0	0
2214	2215	FCGR3A	FCGR3B	0	0	0
10399	8570	GNB2L1	KHSRP	0	0	0
10273	7175	STUB1	TPR	0	0	0
1555	1576	CYP2B6	CYP3A4	0	0	0
2146	23512	EZH2	SUZ12	1	1	0
23495	819	TNFRSF13B	CAMLG	0	1	0
28996	7157	HIPK2	TP53	0	1	0
27086	6929	FOXP1	TCF3	0	0	0
355	91151	FAS	TIGD7	0	0	0
26056	51367	RAB11FIP5	POP5	0	0	0
10728	3320	PTGES3	HSP90AA1	1	1	0
100048912	23429	CDKN2B-AS1	RYBP	0	0	0
3075	718	CFH	C3	1	1	0
5978	9055	REST	PRC1	0	0	0
81858	9131	SHARPIN	AIFM1	0	0	0
4609	83463	MYC	MXD3	0	0	0
128866	148362	CHMP4B	BROX	1	1	0
2033	8202	EP300	NCOA3	0	1	0
10755	472	GIPC1	ATM	0	0	0
4843	4846	NOS2	NOS3	0	0	0
10699	50964	CORIN	SOST	0	0	0
255738	8646	PCSK9	CHRD	0	0	0
324	991	APC	CDC20	0	0	0
7852	920	CXCR4	CD4	0	1	0
1444	56172	CSHL1	ANKH	0	0	0
148738	654	HFE2	BMP6	0	0	0
148738	653	HFE2	BMP5	0	0	0
148738	652	HFE2	BMP4	0	0	0
148738	650	HFE2	BMP2	0	0	0
54880	604	BCOR	BCL6	0	1	0
657	8200	BMPR1A	GDF5	0	1	0
2194	8626	FASN	TP63	0	0	0
5817	960	PVR	CD44	0	0	0
2521	56341	FUS	PRMT8	0	0	0
1869	7057	E2F1	THBS1	0	0	0
6873	6908	TAF2	TBP	0	1	0
140690	7343	CTCFL	UBTF	0	0	0
4753	5594	NELL2	MAPK1	0	0	0
4049	5034	LTA	P4HB	0	0	0
6647	7341	SOD1	SUMO1	0	0	0
375307	55761	C2orf62	TTC17	0	0	0
7186	8742	TRAF2	TNFSF12	0	1	0
5887	7508	RAD23B	XPC	0	1	0
2033	9794	EP300	MAML1	0	1	0
4088	668	SMAD3	FOXL2	0	1	0
11059	7189	WWP1	TRAF6	0	1	0
83742	9939	MARVELD1	RBM8A	0	0	0
10013	1956	HDAC6	EGFR	0	1	0
27035	952	NOX1	CD38	0	0	0
10926	7189	DBF4	TRAF6	0	0	0
5037	6774	PEBP1	STAT3	0	0	0
348	468	APOE	ATF4	0	0	0
6399	7109	TRAPPC2	TRAPPC10	0	1	0
472	613	ATM	BCR	0	0	0
160622	3075	GRASP	CFH	0	0	0
23462	23493	HEY1	HEY2	0	1	0
6449	7917	SGTA	BAG6	0	1	0
2157	7450	F8	VWF	1	1	1
2971	684	GTF3A	BST2	0	0	0
23225	6672	NUP210	SP100	0	0	0
1950	51497	EGF	NELFCD	0	0	0
2521	5111	FUS	PCNA	0	1	0
3654	51135	IRAK1	IRAK4	0	1	0
5741	958	PTH	CD40	0	0	0
3831	9479	KLC1	MAPK8IP1	0	0	0
7157	9794	TP53	MAML1	0	0	0
7528	8000	YY1	PSCA	0	0	0
2971	7040	GTF3A	TGFB1	0	0	0
7251	8517	TSG101	IKBKG	0	0	0
10155	672	TRIM28	BRCA1	0	0	0
1283	9656	CTD	MDC1	0	0	0
1604	976	CD55	CD97	0	0	0
6993	9972	DYNLT1	NUP153	0	0	0
1406	960	CRX	CD44	0	0	0
2969	7391	GTF2I	USF1	0	1	0
1234	6347	CCR5	CCL2	1	0	0
6280	7099	S100A9	TLR4	0	0	0
10811	124056	NOXA1	NOXO1	0	0	0
2919	7421	CXCL1	VDR	0	0	0
134728	5970	IRAK1BP1	RELA	0	0	0
1191	3579	CLU	CXCR2	0	0	0
1234	6348	CCR5	CCL3	1	1	0
7097	978	TLR2	CDA	0	0	0
29984	392	RHOD	ARHGAP1	0	0	0
301	302	ANXA1	ANXA2	0	0	0
5929	7391	RBBP5	USF1	0	1	0
55810	6778	FOXJ2	STAT6	0	0	0
22954	4609	TRIM32	MYC	0	0	0
207	5290	AKT1	PIK3CA	0	1	0
1025	29969	CDK9	MDFIC	0	1	0
10871	84557	CD300C	MAP1LC3A	0	0	0
84305	9939	WIBG	RBM8A	0	0	0
8976	8976	WASL	WASL	0	0	0
207	22861	AKT1	NLRP1	0	0	0
5595	5604	MAPK3	MAP2K1	0	1	0
1283	7157	CTD	TP53	0	0	0
2157	942	F8	CD86	0	0	0
3320	6207	HSP90AA1	RPS13	0	0	0
29923	6664	HILPDA	SOX11	0	0	0
4088	4739	SMAD3	NEDD9	0	1	0
1788	27164	DNMT3A	SALL3	0	1	0
1080	435	CFTR	ASL	0	0	0
8773	9342	SNAP23	SNAP29	0	0	0
928	975	CD9	CD81	0	1	0
320	351	APBA1	APP	0	1	0
11337	665	GABARAP	BNIP3L	0	1	0
241	4056	ALOX5AP	LTC4S	0	1	0
23163	26088	GGA3	GGA1	0	1	0
388324	84289	INCA1	ING5	0	0	0
29944	4582	PNMA3	MUC1	0	0	0
1956	6790	EGFR	AURKA	0	0	0
2887	3643	GRB10	INSR	1	1	0
3956	79923	LGALS1	NANOG	0	0	0
10010	1654	TANK	DDX3X	0	0	0
10971	2309	YWHAQ	FOXO3	0	1	0
2621	558	GAS6	AXL	0	1	0
11338	378938	U2AF2	MALAT1	0	0	0
4041	8322	LRP5	FZD4	0	0	0
10915	7536	TCERG1	SF1	0	1	0
177	5595	AGER	MAPK3	0	0	0
177	5594	AGER	MAPK1	0	0	0
7444	9479	VRK2	MAPK8IP1	0	1	0
10612	9229	TRIM3	DLGAP1	0	0	0
1125	30818	CHR	KCNIP3	0	0	0
392	663	ARHGAP1	BNIP2	0	1	0
338917	4286	VSX2	MITF	0	0	0
10971	11338	YWHAQ	U2AF2	0	0	0
1540	55125	CYLD	CEP192	0	1	0
10971	23411	YWHAQ	SIRT1	0	0	0
4928	6993	NUP98	DYNLT1	0	0	0
1000	8754	CDH2	ADAM9	0	0	0
10039	5978	PARP3	REST	0	0	0
1956	6774	EGFR	STAT3	0	1	0
9612	9759	NCOR2	HDAC4	0	1	0
221981	3791	THSD7A	KDR	0	0	0
11020	55964	IFT27	SEPT3	0	0	0
10408	4613	MYCNOS	MYCN	0	0	0
10733	7157	PLK4	TP53	0	0	0
5106	8462	PCK2	KLF11	0	0	0
10015	10016	PDCD6IP	PDCD6	1	1	0
682	960	BSG	CD44	0	0	0
10287	2773	RGS19	GNAI3	0	1	0
23405	7157	DICER1	TP53	0	0	0
10664	283120	CTCF	H19	0	0	0
3577	54107	CXCR1	POLE3	0	0	0
26585	655	GREM1	BMP7	0	0	0
1810	6395	DR1	SEA	0	0	0
2171	2173	FABP5	FABP7	0	0	0
672	675	BRCA1	BRCA2	1	1	0
1234	4283	CCR5	CXCL9	0	0	0
30835	4049	CD209	LTA	0	0	0
134957	6616	STXBP5	SNAP25	0	0	0
51132	7157	RLIM	TP53	0	0	0
10018	4170	BCL2L11	MCL1	0	1	0
23532	51002	PRAME	TPRKB	0	1	0
3004	4440	GZMM	MSI1	0	0	0
142	5594	PARP1	MAPK1	0	0	0
3725	5595	JUN	MAPK3	0	1	0
55811	991	ADCY10	CDC20	0	0	0
10971	338567	YWHAQ	KCNK18	0	0	0
5594	5606	MAPK1	MAP2K3	0	0	0
3394	50852	IRF8	TRAT1	0	0	0
50852	7706	TRAT1	TRIM25	0	0	0
10664	3481	CTCF	IGF2	0	0	0
3663	54106	IRF5	TLR9	0	0	0
6209	7157	RPS15	TP53	0	1	0
10399	627	GNB2L1	BDNF	0	0	0
2208	28508	FCER2	IGHD1-14	0	0	0
322	55783	APBB1	FTSJD1	0	0	0
10459	1211	MAD2L2	CLTA	0	1	0
2736	9514	GLI2	GAL3ST1	0	0	0
4314	4602	MMP3	MYB	0	0	0
2516	55072	NR5A1	RNF31	0	0	0
1029	59271	CDKN2A	EVA1C	0	0	0
51460	9055	SFMBT1	PRC1	0	0	0
5111	7374	PCNA	UNG	0	0	0
114609	5290	TIRAP	PIK3CA	0	0	0
3569	4784	IL6	NFIX	0	0	0
22878	83696	TRAPPC8	TRAPPC9	0	1	0
5199	6855	CFP	SYP	0	0	0
196	4613	AHR	MYCN	0	0	0
1437	3562	CSF2	IL3	0	0	0
7805	9741	LAPTM5	LAPTM4A	0	0	0
2919	3579	CXCL1	CXCR2	1	0	0
56852	6236	RAD18	RRAD	0	0	0
1869	6045	E2F1	RNF2	0	0	0
112858	55644	TP53RK	OSGEP	0	1	0
22861	22900	NLRP1	CARD8	0	0	0
5599	7182	MAPK8	NR2C2	0	0	0
1490	79033	CTGF	ERI3	0	0	0
3725	5970	JUN	RELA	0	1	0
351	972	APP	CD74	0	1	0
5966	8626	REL	TP63	0	0	0
5662	9229	PSD	DLGAP1	0	0	0
150379	57104	PNPLA5	PNPLA2	0	0	0
2011	8844	MARK2	KSR1	0	0	0
5970	7157	RELA	TP53	0	1	0
122961	81689	ISCA2	ISCA1	0	0	0
7157	9156	TP53	EXO1	0	0	0
5970	7159	RELA	TP53BP2	0	0	0
4193	7157	MDM2	TP53	1	1	0
3065	4846	HDAC1	NOS3	0	0	0
3569	5563	IL6	PRKAA2	0	0	0
327	64840	APEH	PORCN	0	0	0
51397	540	COMMD10	ATP7B	0	0	0
3170	7329	FOXA2	UBE2I	0	0	0
50485	7486	SMARCAL1	WRN	0	0	0
8660	91624	IRS2	NEXN	0	0	0
3297	8630	HSF1	HSD17B6	0	0	0
3297	3303	HSF1	HSPA1A	0	1	0
10664	1080	CTCF	CFTR	0	0	0
23301	30846	EHBP1	EHD2	0	1	0
2690	8835	GHR	SOCS2	0	1	0
63973	6925	NEUROG2	TCF4	0	0	0
688	7157	KLF5	TP53	0	0	0
4217	558	MAP3K5	AXL	0	0	0
136319	55604	MTPN	LRRC16A	0	0	0
4049	948	LTA	CD36	0	0	0
3315	4318	HSPB1	MMP9	0	0	0
329	4790	BIRC2	NFKB1	0	0	0
6203	983	RPS9	CDK1	0	0	0
648	6925	BMI1	TCF4	0	0	0
1493	596	CTLA4	BCL2	0	0	0
1649	8795	DDIT3	TNFRSF10B	0	0	0
140689	1630	CBLN4	DCC	0	0	0
8743	8771	TNFSF10	TNFRSF6B	0	0	0
57216	9620	VANGL2	CELSR1	0	0	0
1028	1861	CDKN1C	TOR1A	0	0	0
1869	23607	E2F1	CD2AP	0	0	0
10367	221154	MICU1	MICU2	0	0	0
1378	29761	CR1	USP25	0	0	0
55737	64083	VPS35	GOLPH3	0	0	0
19	9619	ABCA1	ABCG1	0	0	0
2288	3320	FKBP4	HSP90AA1	0	1	0
79728	7979	PALB2	SHFM1	0	0	0
4437	5243	MSH3	ABCB1	0	0	0
23163	23621	GGA3	BACE1	0	1	0
56147	9595	PCDHA1	CYTIP	0	0	0
81572	8725	PDRG1	URI1	0	0	0
1283	5414	CTD	SEPT4	0	0	0
10413	55249	YAP1	YY1AP1	0	0	0
256126	644186	SYCE2	SYCE3	0	0	0
100507436	22914	MICA	KLRK1	0	0	0
10664	91833	CTCF	WDR20	0	0	0
29126	941	CD274	CD80	0	1	0
2033	6760	EP300	SS18	0	1	0
1312	207	COMT	AKT1	0	0	0
30011	6456	SH3KBP1	SH3GL2	0	1	0
59342	658	SCPEP1	BMPR1B	0	0	0
1029	9055	CDKN2A	PRC1	0	0	0
3297	5584	HSF1	PRKCI	0	0	0
56664	7422	VTRNA1-1	VEGFA	0	0	0
2033	9252	EP300	RPS6KA5	0	1	0
8841	9759	HDAC3	HDAC4	1	1	0
8692	960	HYAL2	CD44	0	0	0
4171	4173	MCM2	MCM4	0	1	0
4171	4172	MCM2	MCM3	0	1	0
4082	4801	MARCKS	NFYB	0	0	0
2157	23531	F8	MMD	0	0	0
10454	23118	TAB1	TAB2	1	1	0
1950	374	EGF	AREG	0	0	0
1444	360	CSHL1	AQP3	0	0	0
59269	7189	HIVEP3	TRAF6	0	0	0
472	5932	ATM	RBBP8	0	1	0
10461	6120	MERTK	RPE	0	0	0
5371	8841	PML	HDAC3	0	1	0
27429	329	HTRA2	BIRC2	0	1	0
5987	64127	TRIM27	NOD2	0	1	0
51284	7099	TLR7	TLR4	0	0	0
3146	3569	HMGB1	IL6	0	0	0
345456	375189	PFN3	PFN4	0	0	0
57659	863	ZBTB4	CBFA2T3	0	1	0
4049	929	LTA	CD14	0	0	0
2669	7305	GEM	TYROBP	0	0	0
25913	641	POT1	BLM	0	0	0
200894	80173	ARL13B	IFT74	0	0	0
3320	990	HSP90AA1	CDC6	0	0	0
330	54101	BIRC3	RIPK4	0	1	0
5290	8471	PIK3CA	IRS4	0	1	0
2625	2752	GATA3	GLUL	0	0	0
6908	8464	TBP	SUPT3H	0	0	0
2304	30818	FOXE1	KCNIP3	0	0	0
351	58155	APP	PTBP2	0	0	0
10971	2979	YWHAQ	GUCA1B	0	0	0
1490	4040	CTGF	LRP6	0	0	0
1893	7022	ECM1	TFAP2C	0	0	0
2177	51773	FANCD2	RSF1	0	0	0
333929	6591	SNAI3	SNAI2	0	0	0
23411	468	SIRT1	ATF4	0	0	0
3665	9971	IRF7	NR1H4	0	0	0
2623	7026	GATA1	NR2F2	0	0	0
55166	79172	CENPQ	CENPO	0	1	0
5966	6007	REL	RHD	0	0	0
3661	81559	IRF3	TRIM11	0	0	0
10161	4018	LPAR6	LPA	0	0	0
26291	9965	FGF21	FGF19	0	0	0
4869	6947	NPM1	TCN1	0	0	0
604	9686	BCL6	VGLL4	0	0	0
10782	9869	ZNF274	SETDB1	0	1	0
27113	7157	BBC3	TP53	0	0	0
27095	83696	TRAPPC3	TRAPPC9	0	0	0
55655	9656	NLRP2	MDC1	0	0	0
10755	1902	GIPC1	LPAR1	0	0	0
10664	140690	CTCF	CTCFL	0	0	0
1660	59342	DHX9	SCPEP1	0	0	0
6613	7341	SUMO2	SUMO1	0	0	0
2263	7182	FGFR2	NR2C2	0	0	0
23201	4501	FAM168A	MT1X	0	0	0
23468	25836	CBX5	NIPBL	0	1	0
4784	8545	NFIX	CGGBP1	0	0	0
613	695	BCR	BTK	0	0	0
129787	25797	TMEM18	QPCT	0	0	0
25913	7013	POT1	TERF1	0	1	0
58155	59342	PTBP2	SCPEP1	0	0	0
351	6446	APP	SGK1	0	0	0
4297	8089	MLL	YEATS4	0	0	0
2891	9463	GRIA2	PICK1	0	1	0
11076	3985	TPPP	LIMK2	0	0	0
55072	81858	RNF31	SHARPIN	1	1	0
30851	80279	TAX1BP3	CDK5RAP3	0	1	0
7097	948	TLR2	CD36	0	0	0
29803	7157	REPIN1	TP53	0	0	0
550	58476	AUP1	TP53INP2	0	0	0
10726	8841	NUDC	HDAC3	0	0	0
7485	819	WRB	CAMLG	0	0	0
5610	5611	EIF2AK2	DNAJC3	0	1	0
114609	177	TIRAP	AGER	0	0	0
26959	6925	HBP1	TCF4	0	1	0
2597	387082	GAPDH	SUMO4	0	0	0
10188	23607	TNK2	CD2AP	0	0	0
5599	596	MAPK8	BCL2	0	1	0
11345	9527	GABARAPL2	GOSR1	0	0	0
221154	90550	MICU2	MCU	0	0	0
144245	378938	ALG10B	MALAT1	0	0	0
3065	54971	HDAC1	BANP	0	1	0
3428	4609	IFI16	MYC	0	0	0
5599	9479	MAPK8	MAPK8IP1	0	1	0
650	7421	BMP2	VDR	0	0	0
2643	2644	GCH1	GCHFR	0	1	0
6770	7421	STAR	VDR	0	0	0
10971	1956	YWHAQ	EGFR	0	1	0
6662	668	SOX9	FOXL2	0	0	0
1028	5111	CDKN1C	PCNA	0	1	0
1234	6351	CCR5	CCL4	1	0	0
1234	6352	CCR5	CCL5	1	1	0
11026	3107	LILRA3	HLA-C	0	0	0
1234	6355	CCR5	CCL8	1	0	0
11026	3105	LILRA3	HLA-A	0	0	0
257364	7454	SNX33	WAS	0	0	0
11093	7450	ADAMTS13	VWF	1	0	0
64127	91662	NOD2	NLRP12	0	0	0
668	7329	FOXL2	UBE2I	0	1	0
4208	9314	MEF2C	KLF4	0	0	0
7157	9997	TP53	SCO2	0	1	0
3480	3482	IGF1R	IGF2R	0	0	0
54998	5970	AURKAIP1	RELA	0	0	0
54622	9370	ARL15	ADIPOQ	0	0	0
10920	2873	COPS8	GPS1	1	1	0
356	6934	FASLG	TCF7L2	0	0	0
2109	2639	ETFB	GCDH	0	0	0
10971	57379	YWHAQ	AICDA	0	0	0
1499	7572	CTNNB1	ZNF24	0	0	0
5037	5594	PEBP1	MAPK1	0	1	0
10971	3621	YWHAQ	ING1	0	1	0
1283	1444	CTD	CSHL1	0	0	0
10413	1136	YAP1	CHRNA3	0	0	0
54799	83746	MBTD1	L3MBTL2	0	0	0
26060	351	APPL1	APP	0	0	0
23468	63891	CBX5	RNF123	0	0	0
2081	9451	ERN1	EIF2AK3	0	0	0
3611	3652	ILK	IPP	0	0	0
10002	1810	NR2E3	DR1	0	0	0
3075	81494	CFH	CFHR5	0	0	0
207	404552	AKT1	SCGB1D4	0	0	0
147179	9031	WIPF2	BAZ1B	0	0	0
273	5290	AMPH	PIK3CA	0	0	0
3562	613	IL3	BCR	0	1	0
5563	8408	PRKAA2	ULK1	0	1	0
58476	84557	TP53INP2	MAP1LC3A	0	1	0
5747	660	PTK2	BMX	0	1	0
10971	23235	YWHAQ	SIK2	0	1	0
23452	9575	ANGPTL2	CLOCK	0	0	0
51311	81622	TLR8	UNC93B1	0	0	0
181	5547	AGRP	PRCP	0	0	0
5783	8572	PTPN13	PDLIM4	0	0	0
259	3577	AMBP	CXCR1	0	0	0
3077	7037	HFE	TFRC	1	1	0
3662	51750	IRF4	RTEL1	0	0	0
10856	8607	RUVBL2	RUVBL1	1	1	0
5290	5594	PIK3CA	MAPK1	0	0	0
6271	7225	S100A1	TRPC6	0	0	0
2670	6774	GFAP	STAT3	0	0	0
3320	7175	HSP90AA1	TPR	0	0	0
7099	9146	TLR4	HGS	0	1	0
50639	708	MBL3P	C1QBP	0	0	0
1015	6929	CDH17	TCF3	0	0	0
4609	7528	MYC	YY1	1	1	0
351	9479	APP	MAPK8IP1	0	1	0
207	84299	AKT1	MIEN1	0	0	0
1316	861	KLF6	RUNX1	0	0	0
2932	9794	GSK3B	MAML1	0	0	0
1950	4582	EGF	MUC1	0	0	0
10014	2033	HDAC5	EP300	0	0	0
55593	7157	OTUD5	TP53	0	1	0
2119	6558	ETV5	SLC12A2	0	0	0
22861	90226	NLRP1	UCN2	0	0	0
1581	7026	CYP7A1	NR2F2	0	0	0
375	54940	ARF1	OCIAD1	0	0	0
23309	4609	SIN3B	MYC	0	0	0
11099	1956	PTPN21	EGFR	0	0	0
10620	1820	ARID3B	ARID3A	0	0	0
10673	7124	TNFSF13B	TNF	0	0	0
1956	374	EGFR	AREG	1	1	0
54805	54822	CNNM2	TRPM7	0	0	0
1994	3562	ELAVL1	IL3	0	0	0
64422	9474	ATG3	ATG5	0	1	0
3675	977	ITGA3	CD151	0	1	0
10971	51435	YWHAQ	SCARA3	0	0	0
4193	4869	MDM2	NPM1	0	1	0
675	79648	BRCA2	MCPH1	0	1	0
1029	4869	CDKN2A	NPM1	1	1	0
10891	23411	PPARGC1A	SIRT1	0	1	0
2932	8313	GSK3B	AXIN2	0	1	0
51720	672	UIMC1	BRCA1	1	1	0
3315	7189	HSPB1	TRAF6	0	0	0
7979	8626	SHFM1	TP63	0	0	0
23532	8270	PRAME	LAGE3	0	1	0
3569	5970	IL6	RELA	0	0	0
4842	8655	NOS1	DYNLL1	0	0	0
10342	55128	TFG	TRIM68	0	1	0
332	7157	BIRC5	TP53	0	0	0
23043	958	TNIK	CD40	0	0	0
29761	3439	USP25	IFNA1	0	0	0
5454	6657	POU3F2	SOX2	0	0	0
10971	8204	YWHAQ	NRIP1	0	1	0
7186	958	TRAF2	CD40	1	1	0
5080	6120	PAX6	RPE	0	0	0
23405	27161	DICER1	AGO2	1	1	0
10461	6714	MERTK	SRC	0	0	0
4286	5454	MITF	POU3F2	0	0	0
207	6732	AKT1	SRPK1	0	0	0
29117	7157	BRD7	TP53	1	0	0
81603	8651	TRIM8	SOCS1	0	0	0
1742	2332	DLG4	FMR1	0	0	0
6535	7024	SLC6A8	TFCP2	0	0	0
6201	6663	RPS7	SOX10	0	0	0
387	4804	RHOA	NGFR	0	0	0
9611	9759	NCOR1	HDAC4	1	1	0
6356	6362	CCL11	CCL18	0	0	0
3161	6790	HMMR	AURKA	1	1	0
23098	80210	SARM1	ARMC9	0	0	0
3297	8545	HSF1	CGGBP1	0	0	0
4217	51192	MAP3K5	CKLF	0	0	0
6354	729230	CCL7	CCR2	1	0	0
3662	4773	IRF4	NFATC2	0	1	0
1649	3065	DDIT3	HDAC1	0	1	0
27242	55504	TNFRSF21	TNFRSF19	0	0	0
10009	10664	ZBTB33	CTCF	0	1	0
5894	6237	RAF1	RRAS	0	1	0
5594	79930	MAPK1	DOK3	0	0	0
117177	6757	RAB3IP	SSX2	0	1	0
8754	9353	ADAM9	SLIT2	0	0	0
25898	7157	RCHY1	TP53	1	1	0
1910	6036	EDNRB	RNASE2	0	0	0
10614	125050	HEXIM1	RN7SK	0	1	0
152831	26291	KLB	FGF21	0	0	0
1316	5671	KLF6	PSG3	0	0	0
4033	604	LRMP	BCL6	0	0	0
1316	5673	KLF6	PSG5	0	0	0
51177	84433	PLEKHO1	CARD11	0	0	0
8841	9612	HDAC3	NCOR2	1	1	0
4170	5747	MCL1	PTK2	0	0	0
6615	6667	SNAI1	SP1	0	0	0
5174	949	PDZK1	SCARB1	0	1	0
351	4803	APP	NGF	0	0	0
351	4804	APP	NGFR	1	0	0
5375	5498	PMP2	PPOX	0	0	0
28996	4502	HIPK2	MT2A	0	0	0
662	91445	BNIP1	RNF185	0	1	0
10458	575	BAIAP2	BAI1	0	0	0
1616	546	DAXX	ATRX	0	1	0
59342	8570	SCPEP1	KHSRP	0	0	0
26121	4849	PRPF31	CNOT3	0	0	0
1325	6750	CORT	SST	0	0	0
2033	6772	EP300	STAT1	0	1	0
6728	6729	SRP19	SRP54	0	0	0
5601	7157	MAPK9	TP53	0	1	0
120892	3320	LRRK2	HSP90AA1	0	1	0
6036	6037	RNASE2	RNASE3	0	0	0
25976	7528	TIPARP	YY1	0	0	0
6776	6777	STAT5A	STAT5B	0	0	0
5337	5338	PLD1	PLD2	0	0	0
238	4058	ALK	LTK	0	0	0
139322	25813	APOOL	SAMM50	0	0	0
11091	4297	WDR5	MLL	1	1	0
2357	2358	FPR1	FPR2	0	0	0
10971	9156	YWHAQ	EXO1	0	1	0
2261	7704	FGFR3	ZBTB16	0	0	0
11337	811	GABARAP	CALR	0	0	0
57332	59342	CBX8	SCPEP1	0	0	0
1543	1545	CYP1A1	CYP1B1	0	0	0
7099	960	TLR4	CD44	0	0	0
3270	3842	HRC	TNPO1	0	0	0
5245	8473	PHB	OGT	0	0	0
5122	6786	PCSK1	STIM1	0	0	0
1822	4179	ATN1	CD46	0	0	0
10987	55715	COPS5	DOK4	0	0	0
8794	8795	TNFRSF10C	TNFRSF10B	0	0	0
572	6622	BAD	SNCA	0	1	0
23476	54535	BRD4	CCHCR1	0	0	0
26119	7020	LDLRAP1	TFAP2A	0	0	0
6772	8743	STAT1	TNFSF10	0	0	0
2064	9343	ERBB2	EFTUD2	0	0	0
389	8826	RHOC	IQGAP1	0	0	0
5371	6047	PML	RNF4	0	1	0
23221	3320	RHOBTB2	HSP90AA1	0	1	0
3636	5290	INPPL1	PIK3CA	0	0	0
1956	340451	EGFR	CPP	0	0	0
3159	960	HMGA1	CD44	0	0	0
50639	7097	MBL3P	TLR2	0	0	0
1499	51564	CTNNB1	HDAC7	0	1	0
1583	6770	CYP11A1	STAR	0	0	0
10015	967	PDCD6IP	CD63	0	0	0
23043	7189	TNIK	TRAF6	1	0	0
204	9021	AK2	SOCS3	0	0	0
1269	4843	CNR2	NOS2	0	0	0
50639	7099	MBL3P	TLR4	0	0	0
6500	9820	SKP1	CUL7	0	1	0
2309	6794	FOXO3	STK11	0	0	0
1283	143384	CTD	CACUL1	0	0	0
3600	558	IL15	AXL	0	0	0
10014	10971	HDAC5	YWHAQ	0	1	0
5733	5734	PTGER3	PTGER4	0	0	0
10188	1956	TNK2	EGFR	0	1	0
207	5563	AKT1	PRKAA2	0	0	0
28589	7162	TRBV7-9	TPBG	0	0	0
26523	7422	AGO1	VEGFA	0	0	0
22943	4041	DKK1	LRP5	0	1	0
22943	4040	DKK1	LRP6	1	1	0
4869	7157	NPM1	TP53	0	1	0
286205	6595	SCAI	SMARCA2	0	0	0
2813	948	GP2	CD36	0	0	0
3569	7190	IL6	HSP90B2P	0	0	0
11035	2773	RIPK3	GNAI3	0	0	0
25764	3297	HYPK	HSF1	0	0	0
1642	7508	DDB1	XPC	0	1	0
2868	2869	GRK4	GRK5	0	0	0
4869	6203	NPM1	RPS9	0	0	0
3976	7422	LIF	VEGFA	0	0	0
8325	84133	FZD8	ZNRF3	0	0	0
7290	907	HIRA	CCT	0	0	0
5747	8932	PTK2	MBD2	0	0	0
1902	8826	LPAR1	IQGAP1	0	0	0
115825	207	WDFY2	AKT1	0	0	0
5290	7494	PIK3CA	XBP1	0	0	0
5026	5304	P2RX5	PIP	0	0	0
3091	6774	HIF1A	STAT3	0	1	0
23049	5976	SMG1	UPF1	0	1	0
9032	977	TM4SF5	CD151	0	0	0
5609	6416	MAP2K7	MAP2K4	0	1	0
10943	84148	MSL3	KAT8	0	1	0
2288	351	FKBP4	APP	0	0	0
1786	3065	DNMT1	HDAC1	0	1	0
7097	7099	TLR2	TLR4	0	0	0
7097	7098	TLR2	TLR3	0	0	0
2252	3574	FGF7	IL7	0	0	0
11279	6925	KLF8	TCF4	0	0	0
10273	2735	STUB1	GLI1	0	0	0
55655	79109	NLRP2	MAPKAP1	0	0	0
50848	9295	F11R	SRSF11	0	0	0
10017	596	BCL2L10	BCL2	0	1	0
259266	7337	ASPM	UBE3A	0	1	0
2208	26040	FCER2	SETBP1	0	0	0
8795	8797	TNFRSF10B	TNFRSF10A	0	1	0
22858	5891	ICK	MOK	0	0	0
11007	2874	CCDC85B	GPS2	0	0	0
348980	610	HCN1	HCN2	0	1	0
331	9500	XIAP	MAGED1	0	1	0
5449	7200	POU1F1	TRH	0	0	0
468	5741	ATF4	PTH	0	0	0
23411	9734	SIRT1	HDAC9	0	0	0
28996	4193	HIPK2	MDM2	0	1	1
1103	2658	CHAT	GDF2	0	0	0
142	9131	PARP1	AIFM1	0	0	0
1956	2252	EGFR	FGF7	0	0	0
2395	6722	FXN	SRF	0	0	0
5594	8826	MAPK1	IQGAP1	0	1	0
140690	54496	CTCFL	PRMT7	0	1	0
4292	4436	MLH1	MSH2	0	1	0
23236	7257	PLCB1	TSNAX	0	0	0
1268	51738	CNR1	GHRL	0	0	0
2971	9892	GTF3A	SNAP91	0	0	0
5089	5316	PBX2	PKNOX1	0	0	0
28996	7182	HIPK2	NR2C2	0	0	0
641	7182	BLM	NR2C2	0	0	0
5366	7157	PMAIP1	TP53	0	0	0
3394	84676	IRF8	TRIM63	0	0	0
11020	51668	IFT27	HSPB11	0	1	0
1956	3897	EGFR	L1CAM	0	0	0
19	84466	ABCA1	MEGF10	0	0	0
51744	962	CD244	CD48	0	0	0
7157	9314	TP53	KLF4	0	0	0
5290	5295	PIK3CA	PIK3R1	1	1	0
51202	55035	DDX47	NOL8	0	0	0
1236	6366	CCR7	CCL21	1	0	0
10220	83729	GDF11	INHBE	0	0	0
1236	6363	CCR7	CCL19	1	1	0
6794	92335	STK11	STRADA	1	1	0
1236	6361	CCR7	CCL17	0	0	0
201254	51773	STRA13	RSF1	0	0	0
6774	7852	STAT3	CXCR4	0	0	0
27185	3064	DISC1	HTT	0	0	0
10152	6655	ABI2	SOS2	0	0	0
2521	641	FUS	BLM	0	0	0
1956	79811	EGFR	SLTM	0	0	0
1636	9910	ACE	RABGAP1L	0	0	0
3215	5979	HOXB5	RET	0	0	0
1956	5337	EGFR	PLD1	0	0	0
10892	8915	MALT1	BCL10	1	1	0
1551	1576	CYP3A7	CYP3A4	0	0	0
3665	7189	IRF7	TRAF6	0	1	0
2971	613	GTF3A	BCR	0	0	0
5710	5711	PSMD4	PSMD5	0	1	0
26292	8165	MYCBP	AKAP1	0	1	0
7182	81603	NR2C2	TRIM8	0	0	0
256126	5888	SYCE2	RAD51	0	0	0
23192	6048	ATG4B	RNF5	0	0	0
1719	7157	DHFR	TP53	0	1	0
114971	6815	PTPMT1	STYX	0	0	0
10234	4089	LRRC17	SMAD4	0	0	0
6386	7157	SDCBP	TP53	0	0	0
64426	9734	SUDS3	HDAC9	0	0	0
6045	9869	RNF2	SETDB1	0	0	0
283	60	ANG	ACTB	0	0	0
1950	1956	EGF	EGFR	1	1	0
11345	474344	GABARAPL2	GIMAP6	0	1	0
10401	6774	PIAS3	STAT3	0	1	0
4609	6925	MYC	TCF4	0	0	0
7157	7874	TP53	USP7	1	1	0
126432	58155	RINL	PTBP2	0	0	0
1154	5781	CISH	PTPN11	0	0	0
5714	7528	PSMD8	YY1	0	0	0
6497	7020	SKI	TFAP2A	0	0	0
25855	3841	BRMS1	KPNA5	0	1	0
4597	78996	MVD	C7orf49	0	0	0
690	7124	BTF3P11	TNF	0	0	0
604	9612	BCL6	NCOR2	1	1	0
1392	1393	CRH	CRHBP	0	0	0
51429	89848	SNX9	FCHSD1	0	0	0
11181	267004	TREH	PGBD3	0	0	0
23191	2332	CYFIP1	FMR1	0	1	0
1902	4018	LPAR1	LPA	0	0	0
51225	9055	ABI3	PRC1	0	0	0
10051	10592	SMC4	SMC2	0	1	0
1080	9368	CFTR	SLC9A3R1	1	1	0
5048	54820	PAFAH1B1	NDE1	0	1	0
914	962	CD2	CD48	0	1	1
2516	7026	NR5A1	NR2F2	0	0	0
914	965	CD2	CD58	0	1	0
10135	23411	NAMPT	SIRT1	0	0	0
207	4835	AKT1	NQO2	0	0	0
27347	604	STK39	BCL6	0	0	0
22859	5245	LPHN1	PHB	0	0	0
401190	6000	RGS7BP	RGS7	0	0	0
578	7157	BAK1	TP53	0	1	0
21	57167	ABCA3	SALL4	0	0	0
1874	30818	E2F4	KCNIP3	0	0	0
10664	9514	CTCF	GAL3ST1	0	0	0
1630	55167	DCC	MSL2	0	0	0
644186	93426	SYCE3	SYCE1	0	0	0
11214	5587	AKAP13	PRKD1	0	1	0
55781	83732	RIOK2	RIOK1	0	0	0
2260	8826	FGFR1	IQGAP1	0	0	0
112858	7157	TP53RK	TP53	0	1	0
5728	7704	PTEN	ZBTB16	0	0	0
2260	26291	FGFR1	FGF21	0	0	0
3297	4784	HSF1	NFIX	0	0	0
57152	6772	SLURP1	STAT1	0	0	0
4800	8065	NFYA	CUL5	0	0	0
26018	658	LRIG1	BMPR1B	0	0	0
3297	3320	HSF1	HSP90AA1	0	1	0
177	7019	AGER	TFAM	0	0	0
5806	7130	PTX3	TNFAIP6	0	0	0
150737	56912	TTC30B	IFT46	0	0	0
5599	7098	MAPK8	TLR3	0	0	0
4609	57646	MYC	USP28	0	1	0
2673	8473	GFPT1	OGT	0	0	0
22794	4116	CASC3	MAGOH	1	1	0
10267	6283	RAMP1	S100A12	0	0	0
4854	7450	NOTCH3	VWF	0	0	0
51099	57104	ABHD5	PNPLA2	0	1	0
1869	7157	E2F1	TP53	0	0	0
148022	7098	TICAM1	TLR3	0	1	0
29761	7415	USP25	VCP	0	0	0
8600	8792	TNFSF11	TNFRSF11A	0	0	0
8898	9896	MTMR2	FIG4	0	0	0
1015	5663	CDH17	PSEN1	0	0	0
51284	51311	TLR7	TLR8	0	0	0
25776	55672	CBY1	NBPF1	0	0	0
148022	8717	TICAM1	TRADD	0	0	0
1859	4609	DYRK1A	MYC	0	0	0
2274	6722	FHL2	SRF	0	1	0
51599	960	LSR	CD44	0	0	0
5359	6590	PLSCR1	SLPI	0	1	0
3565	6778	IL4	STAT6	0	0	0
5290	84632	PIK3CA	AFAP1L2	0	0	0
10943	339287	MSL3	MSL1	0	1	0
10272	83729	FSTL3	INHBE	0	0	0
4193	7178	MDM2	TPT1	0	1	0
120892	7124	LRRK2	TNF	0	0	0
59343	7157	SENP2	TP53	0	0	0
1644	4609	DDC	MYC	0	0	0
4171	9401	MCM2	RECQL4	0	0	0
641	7486	BLM	WRN	0	1	0
2157	3123	F8	HLA-DRB1	0	0	0
10318	885	TNIP1	CCK	0	0	0
1052	3569	CEBPD	IL6	0	0	0
10397	6498	NDRG1	SKIL	0	0	0
112	9495	ADCY6	AKAP5	0	0	0
4363	9429	ABCC1	ABCG2	0	0	0
10401	81603	PIAS3	TRIM8	0	1	0
4035	6441	LRP1	SFTPD	0	0	0
23411	3170	SIRT1	FOXA2	0	0	0
3791	867	KDR	CBL	0	1	0
330	7186	BIRC3	TRAF2	0	1	0
158471	7020	PRUNE2	TFAP2A	0	0	0
3569	3570	IL6	IL6R	1	1	0
23513	9223	SCRIB	MAGI1	0	0	0
324	55811	APC	ADCY10	0	0	0
29110	3661	TBK1	IRF3	0	1	0
4609	5015	MYC	OTX2	0	0	0
160418	2923	TMTC3	PDIA3	0	0	0
2332	59342	FMR1	SCPEP1	0	0	0
23767	5100	FLRT3	PCDH8	0	0	0
10971	392	YWHAQ	ARHGAP1	0	0	0
376497	6121	SLC27A1	RPE65	0	1	0
5563	7351	PRKAA2	UCP2	0	0	0
154	9495	ADRB2	AKAP5	0	0	0
11007	22852	CCDC85B	ANKRD26	0	0	0
3984	6093	LIMK1	ROCK1	0	0	0
332	688	BIRC5	KLF5	0	0	0
125050	29969	RN7SK	MDFIC	0	0	0
331	5548	XIAP	PRD	0	0	0
404552	5290	SCGB1D4	PIK3CA	0	0	0
3146	7097	HMGB1	TLR2	0	0	0
958	959	CD40	CD40LG	1	1	0
4318	4323	MMP9	MMP14	0	0	0
3107	3802	HLA-C	KIR2DL1	0	1	0
3107	3803	HLA-C	KIR2DL2	0	1	0
3678	59272	ITGA5	ACE2	0	0	0
22974	898	TPX2	CCNE1	0	0	0
10146	4609	G3BP1	MYC	0	0	0
4609	5204	MYC	PFDN5	1	1	0
10913	128178	EDAR	EDARADD	0	1	0
5610	7157	EIF2AK2	TP53	0	1	0
2033	5111	EP300	PCNA	0	1	0
1655	5111	DDX5	PCNA	0	0	0
1200	26277	TPP1	TINF2	0	1	0
7528	8726	YY1	EED	0	1	0
3146	7099	HMGB1	TLR4	0	0	0
6203	7157	RPS9	TP53	0	1	0
51284	54106	TLR7	TLR9	0	0	0
1499	1994	CTNNB1	ELAVL1	0	1	0
6627	8449	SNRPA1	DHX16	0	0	0
11004	9212	KIF2C	AURKB	0	0	0
7422	9048	VEGFA	ARTN	0	0	0
1558	1576	CYP2C8	CYP3A4	0	0	0
10614	4869	HEXIM1	NPM1	0	0	0
3480	9306	IGF1R	SOCS6	0	0	0
23028	7157	KDM1A	TP53	1	1	0
467	7099	ATF3	TLR4	0	0	0
4286	7528	MITF	YY1	0	0	0
113246	54808	C12orf57	DYM	0	0	0
1015	10219	CDH17	KLRG1	0	0	0
6996	7157	TDG	TP53	0	1	0
7090	8820	TLE3	HESX1	0	0	0
1490	29072	CTGF	SETD2	0	0	0
4582	4830	MUC1	NME1	0	0	0
140885	5781	SIRPA	PTPN11	0	0	0
2260	9965	FGFR1	FGF19	1	0	0
201633	5817	TIGIT	PVR	0	1	0
4790	6663	NFKB1	SOX10	0	0	0
91445	9474	RNF185	ATG5	0	0	0
23164	29984	MPRIP	RHOD	0	0	0
10743	6942	RAI1	TCF20	0	0	0
11059	79811	WWP1	SLTM	0	0	0
200186	207	CRTC2	AKT1	0	0	0
4185	55203	ADAM11	LGI2	0	0	0
2274	51176	FHL2	LEF1	0	0	0
1984	83475	EIF5A	DOHH	0	0	0
25976	3091	TIPARP	HIF1A	0	0	0
57680	79843	CHD8	FAM124B	0	0	0
7124	7124	TNF	TNF	1	0	0
11345	4905	GABARAPL2	NSF	0	0	0
3621	5111	ING1	PCNA	1	1	0
3576	3605	IL8	IL17A	0	0	0
6356	6774	CCL11	STAT3	0	0	0
64110	8554	MAGEF1	PIAS1	0	0	0
27232	64798	GNMT	DEPTOR	0	0	0
29761	84447	USP25	SYVN1	0	0	0
10971	1653	YWHAQ	DDX1	0	1	0
4040	84168	LRP6	ANTXR1	0	0	0
6935	920	ZEB1	CD4	0	0	0
57007	6373	CXCR7	CXCL11	0	0	0
23586	7189	DDX58	TRAF6	0	0	0
22974	3619	TPX2	INCENP	0	0	0
2033	6908	EP300	TBP	0	1	0
581	7157	BAX	TP53	0	1	0
5451	5914	POU2F1	RARA	0	1	0
7182	958	NR2C2	CD40	0	0	0
3087	8320	HHEX	EOMES	0	0	0
4800	4802	NFYA	NFYC	0	1	0
5824	8504	PEX19	PEX3	0	1	0
6400	80267	SEL1L	EDEM3	0	0	0
4800	4801	NFYA	NFYB	0	1	0
7149	8522	TOC	GAS7	0	0	0
140679	3312	SLC32A1	HSPA8	0	0	0
102	5076	ADAM10	PAX2	0	0	0
29941	389	PKN3	RHOC	0	0	0
55249	7003	YY1AP1	TEAD1	0	0	0
4050	5034	LTB	P4HB	0	0	0
6356	6778	CCL11	STAT6	0	0	0
4173	4176	MCM4	MCM7	0	1	0
4790	5971	NFKB1	RELB	1	1	0
4790	5970	NFKB1	RELA	1	1	0
4179	53335	CD46	BCL11A	0	0	0
23397	54808	NCAPH	DYM	0	0	0
55249	7008	YY1AP1	TEF	0	0	0
5889	7517	RAD51C	XRCC3	1	1	0
1789	29947	DNMT3B	DNMT3L	0	1	0
5932	641	RBBP8	BLM	0	0	0
3433	3437	IFIT2	IFIT3	0	1	0
2625	353189	GATA3	SLCO4C1	0	0	0
161882	23414	ZFPM1	ZFPM2	0	0	0
2237	55294	FEN1	FBXW7	0	0	0
3600	942	IL15	CD86	0	0	0
580	7157	BARD1	TP53	0	1	0
30011	7538	SH3KBP1	ZFP36	0	1	0
10018	5366	BCL2L11	PMAIP1	0	0	0
8772	8837	FADD	CFLAR	1	1	0
5663	5664	PSEN1	PSEN2	0	1	0
2932	7157	GSK3B	TP53	0	1	0
5580	5581	PRKCD	PRKCE	0	0	0
3667	9021	IRS1	SOCS3	0	1	0
2308	6929	FOXO1	TCF3	0	0	0
2033	5928	EP300	RBBP4	0	0	0
27241	54585	BBS9	LZTFL1	0	0	0
3934	4318	LCN2	MMP9	1	0	0
23043	23118	TNIK	TAB2	1	0	0
3073	7942	HEXA	TFEB	0	0	0
343035	4609	RD3	MYC	0	0	0
29117	672	BRD7	BRCA1	0	1	0
5563	83667	PRKAA2	SESN2	0	0	0
1022	404672	CDK7	GTF2H5	0	1	0
1317	538	SLC31A1	ATP7A	0	0	0
7184	7466	HSP90B1	WFS1	0	0	0
10859	3135	LILRB1	HLA-G	0	1	0
5469	6872	MED1	TAF1	0	0	0
1058	51773	CENPA	RSF1	0	1	0
1994	9308	ELAVL1	CD83	0	0	0
6198	8665	RPS6KB1	EIF3F	0	1	0
1025	4300	CDK9	MLLT3	0	1	0
7088	8820	TLE1	HESX1	0	1	0
4852	51738	NPY	GHRL	0	0	0
3576	8826	IL8	IQGAP1	0	0	0
1501	351	CTNND2	APP	0	0	0
3551	414061	IKBKB	DNAJB3	0	0	0
331	332	XIAP	BIRC5	0	1	0
60485	6788	SAV1	STK3	0	1	0
10298	5312	PAK4	PKD3	0	0	0
1017	90480	CDK2	GADD45GIP1	0	0	0
3654	7189	IRAK1	TRAF6	0	1	0
7157	9232	TP53	PTTG1	0	1	0
2263	6657	FGFR2	SOX2	0	0	0
2669	3805	GEM	KIR2DL4	0	0	0
4193	9349	MDM2	RPL23	0	1	0
255738	3949	PCSK9	LDLR	1	1	0
1056	30835	CEL	CD209	0	0	0
10155	4801	TRIM28	NFYB	0	0	0
207	55300	AKT1	PI4K2B	0	1	0
11340	116143	EXOSC8	WDR92	0	1	0
1237	7099	CCR8	TLR4	0	0	0
5159	8431	PDGFRB	NR0B2	0	0	0
23043	3551	TNIK	IKBKB	1	0	0
4205	7157	MEF2A	TP53	0	0	0
3077	57817	HFE	HAMP	0	0	0
1482	2626	NKX2-5	GATA4	0	1	0
7525	8914	YES1	TIMELESS	0	0	0
5781	9019	PTPN11	MPZL1	0	1	0
4801	4802	NFYB	NFYC	0	1	0
387	50650	RHOA	ARHGEF3	0	1	0
3579	6374	CXCR2	CXCL5	1	0	0
2626	2627	GATA4	GATA6	0	0	0
5599	7157	MAPK8	TP53	0	1	0
3320	55876	HSP90AA1	GSDMB	0	0	0
2022	2658	ENG	GDF2	0	0	0
2833	57007	CXCR3	CXCR7	0	0	0
3791	9922	KDR	IQSEC1	0	0	0
1058	4678	CENPA	NASP	0	0	0
351	7023	APP	TFAP4	0	0	0
2626	8554	GATA4	PIAS1	0	0	0
10795	468	ZNF268	ATF4	0	0	0
8717	8772	TRADD	FADD	1	1	0
578	581	BAK1	BAX	0	1	0
29108	9447	PYCARD	AIM2	1	0	0
2033	2308	EP300	FOXO1	0	1	0
10673	8815	TNFSF13B	BANF1	0	0	0
1154	9595	CISH	CYTIP	0	0	0
3309	9451	HSPA5	EIF2AK3	0	1	0
2113	7157	ETS1	TP53	0	1	0
137735	6722	ABRA	SRF	0	0	0
4286	673	MITF	BRAF	0	0	0
7157	8431	TP53	NR0B2	0	1	0
1499	358	CTNNB1	AQP1	0	0	0
10664	57680	CTCF	CHD8	0	1	0
1378	5970	CR1	RELA	0	0	0
5611	5612	DNAJC3	PRKRIR	0	1	0
197358	2332	NLRC3	FMR1	0	0	0
1643	1869	DDB2	E2F1	0	1	0
7852	898	CXCR4	CCNE1	0	0	0
3569	5599	IL6	MAPK8	0	0	0
472	5563	ATM	PRKAA2	0	0	0
104	5599	ADARB1	MAPK8	0	0	0
54551	8554	MAGEL2	PIAS1	0	0	0
3394	3662	IRF8	IRF4	0	0	0
1378	3726	CR1	JUNB	0	0	0
10318	7128	TNIP1	TNFAIP3	0	1	0
10399	81030	GNB2L1	ZBP1	0	0	0
59348	672	ZNF350	BRCA1	0	1	0
4647	64072	MYO7A	CDH23	0	0	0
10461	4193	MERTK	MDM2	0	0	0
2033	3065	EP300	HDAC1	0	1	0
1060	4609	CENPC1	MYC	0	0	0
23705	4356	CADM1	MPP3	0	1	0
29855	7290	UBN1	HIRA	0	1	0
7205	8572	TRIP6	PDLIM4	0	0	0
2956	4292	MSH6	MLH1	0	1	0
1956	6456	EGFR	SH3GL2	0	1	0
57616	6662	TSHZ3	SOX9	0	0	0
5984	79915	RFC4	ATAD5	0	1	0
4173	5111	MCM4	PCNA	0	1	0
5894	6788	RAF1	STK3	0	1	0
1869	5970	E2F1	RELA	0	0	0
3661	6737	IRF3	TRIM21	0	1	0
1368	30835	CPM	CD209	0	0	0
4176	79892	MCM7	MCMBP	0	1	0
10017	9026	BCL2L10	HIP1R	0	0	0
1902	23566	LPAR1	LPAR3	0	0	0
54106	7099	TLR9	TLR4	0	0	0
1234	6354	CCR5	CCL7	1	0	0
5709	5718	PSMD3	PSMD12	0	1	0
1956	3791	EGFR	KDR	0	0	0
8607	8725	RUVBL1	URI1	0	1	0
23256	27120	SCFD1	DKKL1	0	1	0
3551	8717	IKBKB	TRADD	0	0	0
1742	40	DLG4	ASIC2	0	0	0
572	708	BAD	C1QBP	0	0	0
4904	7040	YBX1	TGFB1	0	0	0
375189	5216	PFN4	PFN1	0	0	0
5662	9419	PSD	CRIPT	0	0	0
1444	686	CSHL1	BTD	0	0	0
10232	10920	MSLN	COPS8	0	0	0
27304	9054	MOCS3	NFS1	0	0	0
27121	4041	DKK4	LRP5	0	0	0
387	5997	RHOA	RGS2	0	0	0
1520	972	CTSS	CD74	0	0	0
57119	6406	EPPIN	SEMG1	0	0	0
10673	115650	TNFSF13B	TNFRSF13C	0	1	0
57521	6097	RPTOR	RORC	0	0	0
253461	863	ZBTB38	CBFA2T3	0	1	0
2146	9510	EZH2	ADAMTS1	0	0	0
3667	8471	IRS1	IRS4	0	0	0
5970	6277	RELA	S100A6	0	0	0
5594	7422	MAPK1	VEGFA	0	0	0
1316	240	KLF6	ALOX5	0	0	0
6239	885	RREB1	CCK	0	0	0
10016	7251	PDCD6	TSG101	0	0	0
25976	7515	TIPARP	XRCC1	0	0	0
29761	351	USP25	APP	0	0	0
4803	627	NGF	BDNF	0	0	0
2033	8626	EP300	TP63	0	1	0
28	29124	ABO	LGALS13	0	0	0
10971	6647	YWHAQ	SOD1	0	0	0
5432	54535	POLR2C	CCHCR1	0	1	0
10542	4975	LAMTOR5	OMP	0	0	0
26986	6311	PABPC1	ATXN2	0	1	0
11338	58155	U2AF2	PTBP2	0	0	0
967	977	CD63	CD151	0	0	0
2956	4436	MSH6	MSH2	1	1	0
2626	7704	GATA4	ZBTB16	0	0	0
25855	25942	BRMS1	SIN3A	0	1	0
6667	7157	SP1	TP53	1	1	0
1278	8462	COL1A2	KLF11	0	0	0
2516	7536	NR5A1	SF1	0	0	0
199720	55120	GGN	FANCL	0	0	0
2119	3385	ETV5	ICAM3	0	0	0
203190	351	LGI3	APP	0	0	0
116986	207	AGAP2	AKT1	0	0	0
1314	9276	COPA	COPB2	0	1	0
64100	6929	ELSPBP1	TCF3	0	0	0
1630	387	DCC	RHOA	0	0	0
1540	8517	CYLD	IKBKG	0	1	0
10462	4143	CLEC10A	MAT1A	0	0	0
1788	1789	DNMT3A	DNMT3B	0	1	0
57407	653361	NMRAL1	NCF1	0	0	0
690	8600	BTF3P11	TNFSF11	0	0	0
1015	51232	CDH17	CRIM1	0	0	0
2624	7200	GATA2	TRH	0	0	0
10971	5170	YWHAQ	PDPK1	0	1	0
29110	8517	TBK1	IKBKG	1	1	0
10016	5599	PDCD6	MAPK8	0	0	0
5337	8682	PLD1	PEA15	0	1	0
6091	6095	ROBO1	RORA	0	0	0
472	7013	ATM	TERF1	1	1	0
54802	5966	TRIT1	REL	0	0	0
10273	23648	STUB1	SSBP3	0	0	0
10273	23640	STUB1	HSPBP1	0	1	0
23468	28474	CBX5	IGHV1-2	0	0	0
29100	84557	TMEM208	MAP1LC3A	0	0	0
11315	6239	PARK7	RREB1	0	0	0
3627	6352	CXCL10	CCL5	0	0	0
6728	90226	SRP19	UCN2	0	0	0
654	659	BMP6	BMPR2	0	1	0
7182	8743	NR2C2	TNFSF10	0	0	0
22861	5970	NLRP1	RELA	0	0	0
283120	3481	H19	IGF2	0	0	0
28804	4080	IGLV3-9	MAA	0	0	0
2494	9971	NR5A2	NR1H4	0	0	0
285	7010	ANGPT2	TEK	1	1	0
2177	8439	FANCD2	NSMAF	0	0	0
29108	338322	PYCARD	NLRP10	0	0	0
286205	51780	SCAI	KDM3B	0	0	0
6736	6943	SRY	TCF21	0	0	0
200186	83732	CRTC2	RIOK1	0	0	0
54106	613	TLR9	BCR	0	0	0
1509	2580	CTSD	GAK	0	0	0
114907	8665	FBXO32	EIF3F	0	1	0
6364	7852	CCL20	CXCR4	0	0	0
2321	3791	FLT1	KDR	0	1	1
7182	9479	NR2C2	MAPK8IP1	0	0	0
2308	5077	FOXO1	PAX3	0	0	0
3439	6773	IFNA1	STAT2	0	0	0
3439	6772	IFNA1	STAT1	0	0	0
208	2597	AKT2	GAPDH	0	0	0
1956	2353	EGFR	FOS	0	0	0
3486	55653	IGFBP3	BCAS4	0	0	0
10181	6421	RBM5	SFPQ	0	0	0
2289	57506	FKBP5	MAVS	0	0	0
1869	22992	E2F1	KDM2A	0	1	0
10401	7341	PIAS3	SUMO1	0	1	0
4233	4440	MET	MSI1	0	0	0
2078	9869	ERG	SETDB1	0	0	0
241	4015	ALOX5AP	LOX	0	0	0
348	4094	APOE	MAF	0	0	0
668	8554	FOXL2	PIAS1	0	0	0
4851	4854	NOTCH1	NOTCH3	0	1	0
10369	1742	CACNG2	DLG4	0	1	0
10369	1741	CACNG2	DLG3	0	0	0
64151	6908	NCAPG	TBP	0	0	0
3160	4609	HMI	MYC	0	0	0
22834	863	ZNF652	CBFA2T3	0	0	0
472	51773	ATM	RSF1	0	0	0
1269	7852	CNR2	CXCR4	0	0	0
5594	8844	MAPK1	KSR1	0	0	0
5594	6283	MAPK1	S100A12	0	0	0
1017	5111	CDK2	PCNA	1	1	0
1019	1022	CDK4	CDK7	1	0	0
3576	7020	IL8	TFAP2A	0	0	0
1019	1029	CDK4	CDKN2A	1	1	0
546	672	ATRX	BRCA1	0	0	0
2668	7408	GDNF	VASP	0	0	0
207	5728	AKT1	PTEN	0	1	0
406	9575	ARNTL	CLOCK	0	1	0
1029	23492	CDKN2A	CBX7	0	0	0
8022	8125	LHX3	ANP32A	0	0	0
7692	8554	ZNF133	PIAS1	0	0	0
4790	5966	NFKB1	REL	1	1	0
7454	9873	WAS	FCHSD2	0	1	0
26060	9911	APPL1	TMCC2	0	0	0
6498	7157	SKIL	TP53	0	0	0
10855	84668	HPSE	FAM126A	0	0	0
55165	56155	CEP55	TEX14	0	1	0
4602	5460	MYB	POU5F1	0	0	0
57088	920	PLSCR4	CD4	0	0	0
3196	4975	TLX2	OMP	0	0	0
10919	79813	EHMT2	EHMT1	1	1	0
2013	5747	EMP2	PTK2	0	0	0
238	6801	ALK	STRN	0	0	0
54894	84133	RNF43	ZNRF3	0	0	0
84557	94241	MAP1LC3A	TP53INP1	0	0	0
2033	5663	EP300	PSEN1	0	0	0
5290	5747	PIK3CA	PTK2	0	0	0
5111	7319	PCNA	UBE2A	0	1	0
1015	9370	CDH17	ADIPOQ	0	0	0
4087	8027	SMAD2	STAM	0	0	0
6662	6736	SOX9	SRY	0	0	0
7189	958	TRAF6	CD40	0	1	0
23586	57506	DDX58	MAVS	1	1	0
3400	672	ID4	BRCA1	0	0	0
3480	3481	IGF1R	IGF2	0	0	1
10859	3105	LILRB1	HLA-A	0	1	0
10874	154	NMU	ADRB2	0	0	0
51010	5290	EXOSC3	PIK3CA	0	0	0
5879	641373	RAC1	NRON	0	0	0
271	5563	AMPD2	PRKAA2	0	0	0
214	923	ALCAM	CD6	0	1	0
140803	54822	TRPM6	TRPM7	0	0	0
10524	10856	KAT5	RUVBL2	0	1	0
22986	9463	SORCS3	PICK1	0	0	0
53335	7026	BCL11A	NR2F2	0	1	0
1958	2042	EGR1	EPHA3	0	0	0
3574	6929	IL7	TCF3	0	0	0
331	4193	XIAP	MDM2	0	1	0
57120	81609	GOPC	SNX27	0	0	0
10481	9096	HOXB13	TBX18	0	0	0
55332	7443	DRAM1	VRK1	0	0	0
581	637	BAX	BID	1	0	0
10877	718	CFHR4	C3	0	1	0
2001	4585	ELF5	MUC4	0	0	0
2492	26060	FSHR	APPL1	0	1	0
3565	6347	IL4	CCL2	0	0	0
3065	3622	HDAC1	ING2	0	1	0
10220	10468	GDF11	FST	0	0	0
1660	9782	DHX9	MATR3	0	0	0
120892	7175	LRRK2	TPR	0	0	0
10273	5728	STUB1	PTEN	0	1	0
1742	4842	DLG4	NOS1	0	1	0
5359	920	PLSCR1	CD4	0	0	0
8784	924	TNFRSF18	CD7	0	0	0
3670	4609	ISL1	MYC	0	0	0
30835	920	CD209	CD4	0	0	0
6881	9913	TAF10	SUPT7L	0	1	0
1642	2869	DDB1	GRK5	0	1	0
1605	5587	DAG1	PRKD1	0	0	0
200186	23373	CRTC2	CRTC1	0	0	0
23607	914	CD2AP	CD2	0	1	0
1956	5796	EGFR	PTPRK	0	0	0
55177	9217	RMDN3	VAPB	0	0	0
5531	8841	PPP4C	HDAC3	0	1	0
2597	6418	GAPDH	SET	0	1	0
2119	5728	ETV5	PTEN	0	0	0
6857	8517	SYT1	IKBKG	0	1	0
10856	8725	RUVBL2	URI1	0	1	0
22994	585	AZI1	BBS4	0	0	0
10910	6500	SUGT1	SKP1	0	1	0
1994	4088	ELAVL1	SMAD3	0	0	0
578	596	BAK1	BCL2	0	1	0
1793	27131	DOCK1	SNX5	0	0	0
399687	64083	MYO18A	GOLPH3	0	0	0
1956	26155	EGFR	NOC2L	0	0	0
2175	2237	FANCA	FEN1	0	0	0
10666	5817	CD226	PVR	0	1	0
10048	136991	RANBP9	ASZ1	0	0	0
26040	7128	SETBP1	TNFAIP3	0	0	0
57120	6755	GOPC	SSTR5	0	1	0
200576	23678	PIKFYVE	SGK3	0	0	0
1946	6908	EFNA5	TBP	0	0	0
672	7157	BRCA1	TP53	1	1	0
10664	2332	CTCF	FMR1	0	0	0
7124	8717	TNF	TRADD	1	1	0
386724	55504	AMIGO3	TNFRSF19	0	0	0
177	57402	AGER	S100A14	0	0	0
5563	57521	PRKAA2	RPTOR	0	1	0
1232	6356	CCR3	CCL11	1	1	0
3202	3203	HOXA5	HOXA6	0	0	0
54487	8626	DGCR8	TP63	0	0	0
1105	54623	CHD1	PAF1	0	1	0
5111	5304	PCNA	PIP	0	0	0
333	55783	APLP1	FTSJD1	0	0	0
117178	6757	SSX2IP	SSX2	0	1	0
253959	64100	RALGAPA1	ELSPBP1	0	0	0
10048	596	RANBP9	BCL2	0	0	0
582	84662	BBS1	GLIS2	0	1	0
114971	51657	PTPMT1	STYXL1	0	0	0
7852	83737	CXCR4	ITCH	0	1	0
84668	9839	FAM126A	ZEB2	0	0	0
1524	6376	CX3CR1	CX3CL1	1	1	0
5611	9451	DNAJC3	EIF2AK3	0	1	0
3065	5970	HDAC1	RELA	0	1	0
10664	2395	CTCF	FXN	0	0	0
23410	6389	SIRT3	SDHA	0	0	0
1956	6667	EGFR	SP1	0	0	0
929	948	CD14	CD36	0	0	0
64582	948	GPR135	CD36	0	0	0
1080	118460	CFTR	EXOSC6	0	0	0
3576	8570	IL8	KHSRP	0	0	0
5610	6772	EIF2AK2	STAT1	0	1	0
10987	58476	COPS5	TP53INP2	0	0	0
11337	4905	GABARAP	NSF	0	0	0
10461	7508	MERTK	XPC	0	0	0
11345	4077	GABARAPL2	NBR1	0	1	0
1739	1742	DLG1	DLG4	0	1	0
127933	5594	UHMK1	MAPK1	0	0	0
4763	8743	NF1	TNFSF10	0	0	0
10801	989	SEPT9	SEPT7	0	1	0
6774	7189	STAT3	TRAF6	0	1	0
129831	7421	RBM45	VDR	0	0	0
57030	627	SLC17A7	BDNF	0	0	0
10664	8626	CTCF	TP63	0	0	0
5191	5830	PEX7	PEX5	0	1	0
2547	6926	XRCC6	TBX3	0	0	0
4763	55844	NF1	PPP2R2D	0	0	0
55283	56302	MCOLN3	TRPV5	0	0	0
10288	3135	LILRB2	HLA-G	0	1	0
7268	990	TTC4	CDC6	0	0	0
10342	7706	TFG	TRIM25	0	1	0
1283	23013	CTD	SPEN	0	0	0
5921	9046	RASA1	DOK2	0	1	0
148022	7187	TICAM1	TRAF3	0	1	0
23481	4869	PES1	NPM1	0	0	0
51548	5970	SIRT6	RELA	0	1	0
51147	5970	ING4	RELA	0	1	0
6616	6844	SNAP25	VAMP2	0	1	0
148022	7189	TICAM1	TRAF6	0	1	0
472	5970	ATM	RELA	0	1	0
4292	5395	MLH1	PMS2	1	1	0
2521	2969	FUS	GTF2I	0	0	0
2033	4193	EP300	MDM2	1	1	0
5930	7157	RBBP6	TP53	0	0	0
1958	9794	EGR1	MAML1	0	0	0
7454	998	WAS	CDC42	0	1	0
27185	6453	DISC1	ITSN1	0	1	0
2353	6722	FOS	SRF	0	0	0
1021	1029	CDK6	CDKN2A	1	1	0
10451	7291	VAV3	TWIST1	0	0	0
2492	55198	FSHR	APPL2	0	1	0
1406	6441	CRX	SFTPD	0	0	0
10204	10482	NUTF2	NXF1	0	1	0
8202	907	NCOA3	CCT	0	0	0
285704	654	RGMB	BMP6	0	0	0
3388	8655	ICR1	DYNLL1	0	0	0
1039	745	CDR2	MYRF	0	0	0
1786	2735	DNMT1	GLI1	0	0	0
3339	64856	HSPG2	VWA1	0	0	0
285704	653	RGMB	BMP5	0	0	0
1106	353324	CHD2	SPATA12	0	0	0
4205	6908	MEF2A	TBP	0	1	0
23076	4193	RRP1B	MDM2	0	0	0
3065	6001	HDAC1	RGS10	0	0	0
140735	8655	DYNLL2	DYNLL1	0	0	0
2146	4487	EZH2	MSX1	0	0	0
2120	4330	ETV6	MN1	0	0	0
27018	4975	NGFRAP1	OMP	0	0	0
6597	7015	SMARCA4	TERT	1	0	0
27250	6387	PDCD4	CXCL12	0	0	0
10926	4254	DBF4	KITLG	0	0	0
10413	154810	YAP1	AMOTL1	0	1	0
177	6280	AGER	S100A9	0	0	0
6878	7157	TAF6	TP53	1	1	0
177	6286	AGER	S100P	0	1	0
177	6287	AGER	SAA@	0	0	0
10413	7157	YAP1	TP53	0	0	0
3576	4922	IL8	NTS	0	0	0
1283	672	CTD	BRCA1	0	0	0
7186	8717	TRAF2	TRADD	1	1	0
4790	7159	NFKB1	TP53BP2	0	0	0
23063	23244	WAPAL	PDS5A	0	1	0
2305	3070	FOXM1	HELLS	0	0	0
154881	5447	KCTD7	POR	0	0	0
10795	2623	ZNF268	GATA1	0	0	0
1029	26959	CDKN2A	HBP1	0	0	0
5350	6588	PLN	SLN	0	1	0
2146	8726	EZH2	EED	1	1	0
348	5621	APOE	PRNP	0	0	0
2261	6772	FGFR3	STAT1	0	0	0
6938	920	TCF12	CD4	0	0	0
140691	29979	TRIM69	UBQLN1	0	0	0
23586	3439	DDX58	IFNA1	0	0	0
6772	6773	STAT1	STAT2	0	1	0
6772	6774	STAT1	STAT3	0	1	0
334	351	APLP2	APP	0	0	0
1499	5728	CTNNB1	PTEN	0	1	0
2744	6772	GLS	STAT1	0	0	0
1994	58155	ELAVL1	PTBP2	0	1	0
653509	7099	SFTPA1	TLR4	0	0	0
2444	942	FRK	CD86	0	0	0
6657	6658	SOX2	SOX3	0	0	0
6473	6662	SHOX	SOX9	0	0	0
2444	941	FRK	CD80	0	0	0
2885	84668	GRB2	FAM126A	0	0	0
1950	9032	EGF	TM4SF5	0	0	0
126206	9843	NLRP5	HEPH	0	0	0
1020	1808	CDK5	DPYSL2	0	0	0
6781	8614	STC1	STC2	0	0	0
29803	920	REPIN1	CD4	0	0	0
6240	6241	RRM1	RRM2	1	1	0
10333	7097	TLR6	TLR2	0	0	0
6678	7157	SPARC	TP53	0	0	0
10755	26060	GIPC1	APPL1	0	0	0
1058	5928	CENPA	RBBP4	1	0	0
332	6772	BIRC5	STAT1	0	0	0
4183	5243	MCS	ABCB1	0	0	0
1499	6934	CTNNB1	TCF7L2	1	1	0
5970	9734	RELA	HDAC9	0	0	0
6271	7157	S100A1	TP53	0	0	0
6654	84557	SOS1	MAP1LC3A	0	0	0
10401	825	PIAS3	CAPN3	0	0	0
2264	26291	FGFR4	FGF21	0	0	0
125050	51574	RN7SK	LARP7	0	1	0
4193	596	MDM2	BCL2	0	0	0
7421	960	VDR	CD44	0	0	0
3611	692094	ILK	MSMP	0	0	0
2000	51564	ELF4	HDAC7	0	0	0
3558	80149	IL2	ZC3H12A	0	0	0
10287	10755	RGS19	GIPC1	0	1	0
302	682	ANXA2	BSG	0	0	0
7157	7443	TP53	VRK1	0	1	0
56963	653	RGMA	BMP5	0	0	0
1283	8148	CTD	TAF15	0	0	0
1398	2889	CRK	RAPGEF1	1	1	0
51719	92335	CAB39	STRADA	1	1	0
199	7917	AIF1	BAG6	0	0	0
11156	29984	PTP4A3	RHOD	0	0	0
1407	25793	CRY1	FBXO7	0	0	0
29100	9474	TMEM208	ATG5	0	0	0
4090	5300	SMAD5	PIN1	0	0	0
2020	4781	EN2	NFIB	0	0	0
1283	7273	CTD	TTN	0	0	0
4179	473	CD46	RERE	0	0	0
2078	2115	ERG	ETV1	0	0	0
129685	6881	TAF8	TAF10	1	1	0
51497	5594	NELFCD	MAPK1	0	0	0
23466	59342	CBX6	SCPEP1	0	0	0
8936	9901	WASF1	SRGAP3	0	0	0
4609	6908	MYC	TBP	0	1	0
2934	7157	GSN	TP53	0	1	0
3611	3987	ILK	LIMS1	1	1	0
4654	6938	MYOD1	TCF12	0	0	0
1499	8313	CTNNB1	AXIN2	1	1	0
140628	2626	GATA5	GATA4	0	0	0
1838	7157	DTNB	TP53	0	0	0
1080	5563	CFTR	PRKAA2	0	0	0
207	4193	AKT1	MDM2	1	1	0
23767	27289	FLRT3	RND1	0	0	0
652	654	BMP4	BMP6	0	0	0
329	54101	BIRC2	RIPK4	0	1	0
6473	6474	SHOX	SHOX2	0	0	0
1406	29124	CRX	LGALS13	0	0	0
1232	56477	CCR3	CCL28	0	0	0
1956	2119	EGFR	ETV5	0	0	0
6667	9928	SP1	KIF14	0	0	0
4254	4602	KITLG	MYB	0	0	0
25764	3064	HYPK	HTT	0	1	0
50618	8976	ITSN2	WASL	0	1	0
4088	4089	SMAD3	SMAD4	0	1	0
2176	90249	FANCC	UNC5A	0	0	0
4172	4174	MCM3	MCM5	0	1	0
5252	64769	PHF1	MEAF6	0	0	0
10048	5594	RANBP9	MAPK1	0	0	0
10603	867	SH2B2	CBL	0	1	0
151888	8764	BTLA	TNFRSF14	0	1	0
10971	114798	YWHAQ	SLITRK1	0	0	0
2033	7528	EP300	YY1	1	1	0
5599	6416	MAPK8	MAP2K4	0	1	0
55240	84236	STEAP3	RHBDD1	0	0	0
23462	26508	HEY1	HEYL	0	0	0
64398	92359	MPP5	CRB3	0	0	0
1902	26060	LPAR1	APPL1	0	0	0
23242	4519	COBL	MT-CYB	0	0	0
5563	5728	PRKAA2	PTEN	0	0	0
1109	1725	AKR1C4	DHPS	0	0	0
4254	79791	KITLG	FBXO31	0	0	0
2119	960	ETV5	CD44	0	0	0
4316	54345	MMP7	SOX18	0	0	0
10858	348	CYP46A1	APOE	0	0	0
23163	382	GGA3	ARF6	1	1	0
389	998	RHOC	CDC42	0	0	0
64127	8767	NOD2	RIPK2	0	1	0
2308	23411	FOXO1	SIRT1	1	1	0
8856	948	NR1I2	CD36	0	0	0
3688	59272	ITGB1	ACE2	0	0	0
10971	4217	YWHAQ	MAP3K5	0	1	0
4194	84706	MDM4	GPT2	0	0	0
10460	9793	TACC3	CKAP5	0	1	0
650	7026	BMP2	NR2F2	0	0	0
4314	6774	MMP3	STAT3	0	0	0
57379	58155	AICDA	PTBP2	0	0	0
3320	4846	HSP90AA1	NOS3	0	1	0
10045	57506	SH2D3A	MAVS	0	0	0
2305	5594	FOXM1	MAPK1	0	0	0
3320	4842	HSP90AA1	NOS1	0	0	0
5595	5801	MAPK3	PTPRR	0	1	0
10038	81847	PARP2	RNF146	0	1	0
4691	7486	NCL	WRN	0	0	0
5594	5747	MAPK1	PTK2	0	0	0
1234	50863	CCR5	NTM	0	0	0
22794	26019	CASC3	UPF2	0	0	0
10664	5978	CTCF	REST	0	0	0
6500	8454	SKP1	CUL1	1	1	0
10397	4613	NDRG1	MYCN	0	0	0
4297	6146	MLL	RPL22	0	0	0
3569	9451	IL6	EIF2AK3	0	0	0
4194	7157	MDM4	TP53	1	1	0
139322	440574	APOOL	MINOS1	0	0	0
2054	8773	STX2	SNAP23	0	1	0
3658	48	IREB2	ACO1	0	0	0
1029	7157	CDKN2A	TP53	1	1	0
339287	84148	MSL1	KAT8	0	1	0
26135	8161	SERBP1	COIL	0	0	0
10620	1956	ARID3B	EGFR	0	0	0
3065	7157	HDAC1	TP53	0	1	0
5304	860	PIP	RUNX2	0	0	0
1029	4222	CDKN2A	MEOX1	0	0	0
1029	4223	CDKN2A	MEOX2	0	0	0
10620	1950	ARID3B	EGF	0	0	0
1017	1022	CDK2	CDK7	1	1	0
3831	7306	KLC1	TYRP1	0	0	0
1017	1020	CDK2	CDK5	0	0	0
1385	8030	CREB1	CCDC6	0	1	0
22974	23369	TPX2	PUM2	0	0	0
23411	5563	SIRT1	PRKAA2	0	0	0
2833	6366	CXCR3	CCL21	0	0	0
675	7979	BRCA2	SHFM1	1	1	0
862	9611	RUNX1T1	NCOR1	1	1	0
55811	8665	ADCY10	EIF3F	0	0	0
1760	4154	DMPK	MBNL1	0	0	0
6932	861	TCF7	RUNX1	0	0	0
23410	6390	SIRT3	SDHB	0	0	0
7571	84320	ZNF23	ACBD6	0	0	0
3205	6993	HOXA9	DYNLT1	0	0	0
4772	4773	NFATC1	NFATC2	0	0	0
3604	7132	TNFRSF9	TNFRSF1A	0	0	0
10365	6403	KLF2	SELP	0	0	0
60	847	ACTB	CAT	0	0	0
3574	7248	IL7	TSC1	0	0	0
3439	3665	IFNA1	IRF7	0	0	0
1843	5599	DUSP1	MAPK8	0	1	0
3146	7852	HMGB1	CXCR4	0	0	0
51738	570	GHRL	BAAT	0	0	0
145258	1950	GSC	EGF	0	0	0
5465	6256	PPARA	RXRA	1	1	0
57379	6996	AICDA	TDG	0	0	0
2625	3565	GATA3	IL4	0	0	0
92140	9734	MTDH	HDAC9	0	0	0
3215	7080	HOXB5	NKX2-1	0	0	0
29984	5783	RHOD	PTPN13	0	0	0
10475	7098	TRIM38	TLR3	0	0	0
1956	9922	EGFR	IQSEC1	0	0	0
3066	5970	HDAC2	RELA	0	1	1
23532	55644	PRAME	OSGEP	0	1	0
1634	55611	DCN	OTUB1	0	0	0
10971	5290	YWHAQ	PIK3CA	0	0	0
10673	7187	TNFSF13B	TRAF3	0	0	0
10189	4686	ALYREF	NCBP1	0	1	0
3164	5443	NR4A1	POMC	0	0	0
64746	6720	ACBD3	SREBF1	0	0	0
10971	7157	YWHAQ	TP53	0	0	0
3398	51666	ID2	ASB4	0	1	0
55054	9474	ATG16L1	ATG5	1	1	0
1406	920	CRX	CD4	0	0	0
1956	2597	EGFR	GAPDH	0	1	0
5747	9821	PTK2	RB1CC1	0	1	0
2643	8668	GCH1	EIF3I	0	0	0
128239	5594	IQGAP3	MAPK1	0	0	0
128239	5595	IQGAP3	MAPK3	0	0	0
2521	8148	FUS	TAF15	0	1	0
7099	929	TLR4	CD14	0	0	0
23621	322	BACE1	APBB1	0	0	0
156	5592	ADRBK1	PRKG1	0	0	0
8795	900	TNFRSF10B	CCNG1	0	0	0
10664	374897	CTCF	SBSN	0	0	0
5599	5609	MAPK8	MAP2K7	0	1	0
6908	7157	TBP	TP53	0	1	0
3276	672	PRMT1	BRCA1	0	1	0
5460	7157	POU5F1	TP53	0	0	0
126393	3791	HSPB6	KDR	0	0	0
4804	627	NGFR	BDNF	0	0	0
8655	9295	DYNLL1	SRSF11	0	0	0
5591	667	PRKDC	DST	0	0	0
55755	8655	CDK5RAP2	DYNLL1	0	0	0
5782	9051	PTPN12	PSTPIP1	0	1	0
5976	83742	UPF1	MARVELD1	0	0	0
3553	3606	IL1B	IL18	0	0	0
55636	6597	CHD7	SMARCA4	1	1	0
5225	7157	PGC	TP53	0	0	0
1258	1259	CNGB1	CNGA1	0	0	0
1493	942	CTLA4	CD86	0	1	0
1493	941	CTLA4	CD80	0	1	0
7182	7189	NR2C2	TRAF6	0	1	0
1642	8726	DDB1	EED	0	1	0
355	7525	FAS	YES1	1	0	0
8718	9966	TNFRSF25	TNFSF15	1	1	0
6352	84676	CCL5	TRIM63	0	0	0
64127	7189	NOD2	TRAF6	0	1	0
2690	3717	GHR	JAK2	0	1	0
7157	7225	TP53	TRPC6	0	0	0
1786	6001	DNMT1	RGS10	0	0	0
1154	2690	CISH	GHR	0	1	0
3627	6373	CXCL10	CXCL11	0	0	0
322	351	APBB1	APP	0	1	0
1499	2512	CTNNB1	FTL	0	0	0
3604	8717	TNFRSF9	TRADD	0	0	0
30835	6528	CD209	SLC5A5	0	0	0
1501	5663	CTNND2	PSEN1	1	0	0
3516	648	RBPJ	BMI1	0	0	0
7391	7392	USF1	USF2	0	1	0
1994	7442	ELAVL1	TRPV1	0	0	0
156	28964	ADRBK1	GIT1	0	1	0
4318	65992	MMP9	DDRGK1	0	0	0
3985	6093	LIMK2	ROCK1	0	1	0
10664	1655	CTCF	DDX5	0	0	0
7124	7186	TNF	TRAF2	1	1	0
387	5999	RHOA	RGS4	0	0	0
5777	6774	PTPN6	STAT3	0	0	0
10016	57630	PDCD6	SH3RF1	0	0	0
387129	6095	NPSR1	RORA	0	0	0
84513	84668	PPAPDC1B	FAM126A	0	0	0
4680	634	CEACAM6	CEACAM1	0	1	0
4067	55024	LYN	BANK1	0	1	0
2177	55120	FANCD2	FANCL	0	1	0
284654	55366	RSPO1	LGR4	0	1	0
1739	9495	DLG1	AKAP5	0	0	0
158471	387	PRUNE2	RHOA	0	0	0
331	54101	XIAP	RIPK4	0	1	0
112858	23532	TP53RK	PRAME	0	1	0
4763	5594	NF1	MAPK1	0	0	0
2146	26298	EZH2	EHF	0	0	0
11338	9295	U2AF2	SRSF11	0	1	0
26155	7157	NOC2L	TP53	0	1	0
5710	6926	PSMD4	TBX3	0	0	0
23013	3516	SPEN	RBPJ	0	1	0
5594	5801	MAPK1	PTPRR	0	1	0
6389	6390	SDHA	SDHB	0	1	0
26747	672	NUFIP1	BRCA1	0	1	0
5595	6770	MAPK3	STAR	0	1	0
57506	8517	MAVS	IKBKG	0	1	0
4193	55971	MDM2	BAIAP2L1	0	1	0
4292	8930	MLH1	MBD4	0	1	0
3981	7518	LIG4	XRCC4	1	1	0
26994	29110	RNF11	TBK1	0	1	0
1499	8945	CTNNB1	BTRC	1	1	0
2475	57521	MTOR	RPTOR	1	1	0
3661	57506	IRF3	MAVS	0	1	0
23526	387	HMHA1	RHOA	0	0	0
1200	5976	TPP1	UPF1	0	0	0
4082	84062	MARCKS	DTNBP1	0	0	0
56647	675	BCCIP	BRCA2	0	1	0
3661	3665	IRF3	IRF7	0	1	0
10524	9248	KAT5	GPR50	0	0	0
22895	6616	RPH3A	SNAP25	0	0	0
1839	1956	HBEGF	EGFR	0	1	0
10491	64175	CRTAP	LEPRE1	0	0	0
5460	54845	POU5F1	ESRP1	0	0	0
57007	7099	CXCR7	TLR4	0	0	0
23576	4763	DDAH1	NF1	0	0	0
402381	6667	SOHLH1	SP1	0	0	0
1831	2308	TSC22D3	FOXO1	0	0	0
862	9612	RUNX1T1	NCOR2	0	1	0
28992	5970	MACROD1	RELA	0	0	0
3075	3080	CFH	CFHR2	0	0	0
1523	2020	CUX1	EN2	0	0	0
3066	4846	HDAC2	NOS3	0	0	0
114548	64127	NLRP3	NOD2	0	0	0
9612	9734	NCOR2	HDAC9	0	0	0
1958	7343	EGR1	UBTF	0	0	0
7454	7456	WAS	WIPF1	1	1	0
2353	4087	FOS	SMAD2	0	0	0
6605	8815	SMARCE1	BANF1	0	1	0
10971	4790	YWHAQ	NFKB1	0	1	0
1051	5241	CEBPB	PGR	0	0	0
1742	6497	DLG4	SKI	0	0	0
26574	8772	AATF	FADD	0	0	0
1234	7852	CCR5	CXCR4	1	1	0
[truncated: 1,357 more rows]
